# Supplementary material for: Single nuclei transcriptomics of muscle reveals intra-muscular cell dynamics linked to dystrophin loss and rescue
Source: Commun Biol. 2022 Sep 19;5:989. doi: 10.1038/s42003-022-03938-0 (PMC9485160; doi:10.1038/s42003-022-03938-0)
Supplement: Supplementary file 4 — Supplementary Data 2 [file 42003_2022_3938_MOESM4_ESM.xlsx]

## Sheet: WT quiescent SC
The following is Seurat Findallmarkers() analysis of genes upregulated in each Satellite cell subcluster relative to the all other Satellite cell subcluster
gene	Ave.1	Ave.2	Pct.1	Pct.2	p_val	Fold change	p_val_adj	cluster
Filip1l	3.19844	0.768369	0.856031	0.32005	3.38137e-73	4.16264	1.05002e-68	WT quiescent SC
Pde4b	1.71595	0.579078	0.684825	0.310087	7.24824e-29	2.96325	2.2508e-24	WT quiescent SC
Meg3	2.1751	0.647572	0.692607	0.145704	3.91712e-26	3.35885	1.21638e-21	WT quiescent SC
Pde10a	1.54475	0.513076	0.583658	0.291407	5.36989e-24	3.01076	1.66751e-19	WT quiescent SC
Hs6st3	2.61868	1.10585	0.70428	0.403487	1.97549e-23	2.36802	6.13449e-19	WT quiescent SC
Kcnma1	0.856031	0.0921544	0.490272	0.0709838	1.78812e-20	9.28909	5.55264e-16	WT quiescent SC
Tshr	0.727626	0.0423412	0.36965	0.0348692	1.08321e-17	17.1848	3.36368e-13	WT quiescent SC
Dmd	4.77043	2.82441	0.918288	0.742217	7.42632e-17	1.689	2.3061e-12	WT quiescent SC
Hmcn2	1.13619	0.422167	0.564202	0.236613	1.08417e-14	2.69132	3.36668e-10	WT quiescent SC
Malat1	38.0467	25.2466	1	0.998755	2.61571e-13	1.507	8.12257e-09	WT quiescent SC
Gm26834	0.533074	0.0136986	0.319066	0.011208	1.88312e-11	38.9144	5.84766e-07	WT quiescent SC
Gm44511	0.867704	0.287671	0.521401	0.22665	2.21256e-11	3.01631	6.87066e-07	WT quiescent SC
mt-Co3	3.18288	1.76214	0.700389	0.535492	7.96646e-11	1.80626	2.47383e-06	WT quiescent SC
Hes1	0.610895	0.123288	0.272374	0.0896638	1.55238e-09	4.95504	4.82062e-05	WT quiescent SC
Cacna1d	0.568093	0.113325	0.385214	0.0846824	1.31808e-08	5.01296	0.000409303	WT quiescent SC
Tshz2	0.70428	0.231631	0.385214	0.129514	2.03585e-08	3.04052	0.000632193	WT quiescent SC
Fgf13	0.48249	0.0797011	0.280156	0.0473225	2.822e-07	6.05375	0.00876315	WT quiescent SC
Esrrg	0.501946	0.0971357	0.33463	0.0672478	2.99496e-07	5.16746	0.00930025	WT quiescent SC
Chodl	1.34241	0.818182	0.657588	0.396015	3.64507e-07	1.64073	0.011319	WT quiescent SC
Kcnt2	0.747082	0.310087	0.428016	0.200498	3.9971e-07	2.40926	0.0124122	WT quiescent SC
mt-Co1	3.15175	1.98879	0.731518	0.537983	5.3881e-07	1.58476	0.0167317	WT quiescent SC
Calcr	0.7393	0.310087	0.392996	0.180573	6.33779e-07	2.38417	0.0196808	WT quiescent SC
mt-Nd4	1.34241	0.763387	0.463035	0.352428	8.1226e-07	1.75849	0.0252231	WT quiescent SC
Acta1	0.754864	0.331258	0.420233	0.232877	1.08533e-06	2.27878	0.0337028	WT quiescent SC
Clmn	0.501946	0.119552	0.357977	0.103362	1.52332e-06	4.19857	0.0473038	WT quiescent SC

## Sheet: MDX quiescent SC
The following is Seurat Findallmarkers() analysis of genes upregulated in each Satellite cell subcluster relative to the all other Satellite cell subcluster
gene	Ave.1	Ave.2	Pct.1	Pct.2	p_val	Fold change	p_val_adj	cluster
Tenm4	2.60251	1.04639	0.820084	0.4811	4.52293e-40	2.48713	1.4045e-35	MDX quiescent SC
Bmp6	1.39121	0.438144	0.577406	0.249141	7.72618e-27	3.17524	2.39921e-22	MDX quiescent SC
Ror1	3.17782	1.70619	0.841004	0.572165	2.13377e-22	1.86253	6.62601e-18	MDX quiescent SC
Kirrel3	1.89121	0.773196	0.575314	0.33677	1.16551e-21	2.44597	3.61926e-17	MDX quiescent SC
Fry	2.341	1.39691	0.817992	0.585911	4.27319e-16	1.67585	1.32695e-11	MDX quiescent SC
Cep128	1.24477	0.592784	0.569038	0.283505	1.23057e-13	2.09987	3.8213e-09	MDX quiescent SC
Rora	7.7113	5.22852	0.974895	0.82646	1.33884e-13	1.47485	4.1575e-09	MDX quiescent SC
Chodl	1.27406	0.675258	0.596234	0.347079	1.04952e-11	1.88677	3.25908e-07	MDX quiescent SC
Cfh	0.776151	0.274914	0.40795	0.183849	6.41384e-11	2.82325	1.99169e-06	MDX quiescent SC
Itih5	0.671548	0.213058	0.382845	0.139175	7.53203e-10	3.15194	2.33892e-05	MDX quiescent SC
Peg3	1.83054	1.25086	0.725941	0.508591	2.84432e-07	1.46343	0.00883248	MDX quiescent SC
Gnas	2.24895	1.60309	0.761506	0.634021	2.91359e-07	1.40288	0.00904757	MDX quiescent SC
Csmd1	1.86192	1.1323	0.476987	0.228522	1.55816e-06	1.64437	0.0483856	MDX quiescent SC

## Sheet: Early activated SC
The following is Seurat Findallmarkers() analysis of genes upregulated in each Satellite cell subcluster relative to the all other Satellite cell subcluster
gene	Ave.1	Ave.2	Pct.1	Pct.2	p_val	Fold change	p_val_adj	cluster
Gm14005	4.26904	0.691773	0.771574	0.26883	3.71549e-86	6.17115	1.15377e-81	Early activated SC
Msi2	2.95939	0.614137	0.878173	0.3708	2.29855e-78	4.81878	7.13768e-74	Early activated SC
Col1a2	2.35533	0.31518	0.695431	0.187717	3.72456e-74	7.47298	1.15659e-69	Early activated SC
Runx1	5.42132	1.08806	0.766497	0.360371	6.57058e-63	4.98253	2.04036e-58	Early activated SC
Maml3	3.46701	0.82387	0.791878	0.365006	1.11814e-59	4.20819	3.47216e-55	Early activated SC
Ext1	2.93909	0.809965	0.756345	0.456547	1.57549e-56	3.62866	4.89238e-52	Early activated SC
Adgrl3	3.71066	0.958285	0.77665	0.397451	3.12708e-56	3.87219	9.71052e-52	Early activated SC
Pde4d	6.61421	2.38818	0.903553	0.748552	8.60623e-52	2.76956	2.67249e-47	Early activated SC
Kif26b	1.59898	0.0984936	0.436548	0.0579374	2.18328e-50	16.2344	6.77975e-46	Early activated SC
Npas3	2.60406	0.662804	0.705584	0.322132	6.55056e-47	3.92885	2.03415e-42	Early activated SC
Cdh13	4.77157	1.5898	0.878173	0.621089	9.33318e-46	3.00136	2.89823e-41	Early activated SC
Tcf4	3.71574	1.40324	0.873096	0.644264	9.60511e-45	2.64796	2.98267e-40	Early activated SC
Ptprd	4.74112	1.75898	0.84264	0.668598	1.12951e-41	2.69538	3.50745e-37	Early activated SC
Pcdh7	3.90355	1.39629	0.852792	0.548088	2.3493e-41	2.79566	7.29528e-37	Early activated SC
Apbb2	1.84772	0.383546	0.670051	0.239861	3.05328e-41	4.81746	9.48134e-37	Early activated SC
Ank3	3.7665	1.28969	0.812183	0.550406	6.36535e-41	2.92047	1.97663e-36	Early activated SC
Spats2l	2.04569	0.535342	0.680203	0.311703	9.37311e-41	3.82127	2.91063e-36	Early activated SC
Prune2	1.37056	0.114716	0.51269	0.0695249	2.64197e-39	11.9474	8.2041e-35	Early activated SC
Ncam1	2.68528	0.932793	0.786802	0.502897	9.3085e-39	2.87875	2.89057e-34	Early activated SC
Hmga2	1.7665	0.227115	0.441624	0.0672074	2.39043e-38	7.778	7.423e-34	Early activated SC
Taco1	2.75635	0.603708	0.715736	0.162225	4.73268e-38	4.56569	1.46964e-33	Early activated SC
Grb10	2.39594	0.705678	0.695431	0.367323	1.34855e-37	3.39523	4.18765e-33	Early activated SC
Cald1	1.66497	0.338355	0.609137	0.215527	1.03526e-36	4.9208	3.21479e-32	Early activated SC
Ttn	3.53807	1.01159	0.746193	0.407879	9.14612e-36	3.49754	2.84015e-31	Early activated SC
Ccnd3	1.98477	0.596756	0.705584	0.36153	3.76171e-35	3.32594	1.16812e-30	Early activated SC
Atxn1	1.5736	0.316338	0.558376	0.200463	1.22682e-34	4.97443	3.80964e-30	Early activated SC
Ldlrad4	1.3198	0.149479	0.451777	0.0915411	3.80425e-34	8.82934	1.18133e-29	Early activated SC
Tcf12	2.28426	0.821553	0.77665	0.492468	4.45286e-34	2.78042	1.38275e-29	Early activated SC
Dst	2.08122	0.687138	0.741117	0.382387	3.92355e-32	3.02882	1.21838e-27	Early activated SC
Antxr1	1.47716	0.31518	0.624365	0.225956	9.7343e-31	4.68672	3.02279e-26	Early activated SC
Palld	1.36041	0.230591	0.527919	0.150637	1.01955e-30	5.89965	3.16602e-26	Early activated SC
Mybpc1	2.71574	0.976825	0.670051	0.457706	1.24866e-30	2.78017	3.87746e-26	Early activated SC
Tln2	2.03553	0.695249	0.675127	0.407879	2.11999e-30	2.92777	6.58319e-26	Early activated SC
Celf2	4.53807	2.17729	0.893401	0.793743	2.49529e-30	2.08428	7.74862e-26	Early activated SC
Gm42418	47.8782	16.9166	0.994924	0.94438	4.58432e-30	2.83025	1.42357e-25	Early activated SC
Ghr	2.30457	0.831981	0.700508	0.421784	4.39543e-29	2.76998	1.36491e-24	Early activated SC
Auts2	3.91878	1.71031	0.847716	0.614137	6.32232e-29	2.29127	1.96327e-24	Early activated SC
Nxn	1.40609	0.292005	0.583756	0.188876	7.36573e-29	4.8153	2.28728e-24	Early activated SC
Rbfox2	1.57868	0.420626	0.725888	0.307068	7.5228e-29	3.75317	2.33606e-24	Early activated SC
Clcn5	2.2335	0.85168	0.766497	0.455388	1.14088e-28	2.62247	3.54279e-24	Early activated SC
2010111I01Rik	3.1066	1.41367	0.822335	0.652375	1.26242e-28	2.19754	3.92021e-24	Early activated SC
Slc9a9	1.52284	0.393975	0.57868	0.237543	3.84644e-27	3.86533	1.19444e-22	Early activated SC
Rad51b	1.74619	0.513326	0.604061	0.24102	4.96158e-27	3.40173	1.54072e-22	Early activated SC
Lama2	5.00508	2.43221	0.84264	0.767092	7.91422e-27	2.05783	2.4576e-22	Early activated SC
Map4k4	1.7868	0.625724	0.71066	0.414832	7.82427e-26	2.85557	2.42967e-21	Early activated SC
Dlg2	3.24365	1.23059	0.659898	0.462341	1.31832e-25	2.63585	4.09377e-21	Early activated SC
Gm28653	1.06091	0.0509849	0.228426	0.023175	2.12223e-25	20.8084	6.59016e-21	Early activated SC
Airn	4.61929	2.18076	0.832487	0.728853	4.06267e-25	2.1182	1.26158e-20	Early activated SC
Bnc2	2.51777	1.11587	0.80203	0.565469	5.12811e-25	2.25632	1.59243e-20	Early activated SC
Hs2st1	1.33503	0.311703	0.558376	0.221321	9.9912e-25	4.283	3.10257e-20	Early activated SC
Tshz3	2.90355	1.25492	0.761421	0.530707	1.23889e-24	2.31373	3.84712e-20	Early activated SC
Iqsec3	1.2335	0.24102	0.568528	0.158749	1.48409e-24	5.11785	4.60853e-20	Early activated SC
Col8a1	1.73096	0.457706	0.436548	0.205098	2.27532e-24	3.78183	7.06554e-20	Early activated SC
Exoc4	1.86802	0.687138	0.675127	0.406721	2.27705e-24	2.71855	7.07094e-20	Early activated SC
Edil3	1.01523	0.0892236	0.380711	0.0498262	4.32349e-24	11.3785	1.34257e-19	Early activated SC
Mast4	1.39594	0.36153	0.517766	0.221321	1.19724e-23	3.8612	3.71778e-19	Early activated SC
Tanc1	1.2335	0.263036	0.553299	0.192352	2.64614e-23	4.68948	8.21706e-19	Early activated SC
Tead1	1.50254	0.469293	0.675127	0.31518	5.06701e-23	3.2017	1.57346e-18	Early activated SC
Arhgap22	1.05584	0.137891	0.461929	0.0938586	5.36476e-23	7.65704	1.66592e-18	Early activated SC
Cmss1	4.29949	1.86674	0.898477	0.623407	6.26933e-23	2.3032	1.94682e-18	Early activated SC
Rbm20	1.50254	0.477404	0.609137	0.295481	3.58537e-22	3.14731	1.11336e-17	Early activated SC
Ncoa1	2.31472	1.0927	0.786802	0.579374	7.52704e-22	2.11835	2.33737e-17	Early activated SC
Dag1	2.27919	1.02897	0.730964	0.528389	1.2295e-21	2.21502	3.81797e-17	Early activated SC
Large1	1.66497	0.616454	0.654822	0.365006	1.34007e-21	2.70089	4.16131e-17	Early activated SC
Pvt1	1.43655	0.444959	0.57868	0.286211	1.58601e-21	3.22849	4.92502e-17	Early activated SC
Nfkb1	1.30457	0.346466	0.517766	0.24102	1.68163e-21	3.76536	5.22198e-17	Early activated SC
Fndc3b	1.60406	0.579374	0.695431	0.391657	2.10098e-21	2.76861	6.52418e-17	Early activated SC
Rbms1	2.04061	0.889919	0.741117	0.485516	3.21949e-21	2.29303	9.99748e-17	Early activated SC
Slc38a6	1.07107	0.193511	0.553299	0.162225	1.30584e-20	5.53491	4.05501e-16	Early activated SC
Frmd4a	1.21827	0.303592	0.538071	0.199305	1.48572e-20	4.01286	4.6136e-16	Early activated SC
Gm26917	3.10152	1.26767	0.80203	0.444959	6.07852e-20	2.44663	1.88756e-15	Early activated SC
Tiam2	1.03553	0.178447	0.426396	0.108922	7.55194e-20	5.80302	2.3451e-15	Early activated SC
Lpp	1.63452	0.640788	0.680203	0.413673	1.33407e-19	2.55079	4.14268e-15	Early activated SC
Nrxn3	0.954315	0.119351	0.329949	0.0683662	1.35349e-19	7.99586	4.203e-15	Early activated SC
Ppp3ca	1.38071	0.444959	0.604061	0.317497	1.50398e-19	3.103	4.6703e-15	Early activated SC
Peak1	2.15228	0.979143	0.730964	0.506373	1.84608e-19	2.19813	5.73263e-15	Early activated SC
Col5a2	1.63452	0.648899	0.614213	0.366165	1.09567e-18	2.51891	3.4024e-14	Early activated SC
Akap13	1.39086	0.475087	0.634518	0.311703	1.27738e-18	2.9276	3.96666e-14	Early activated SC
Cdh2	0.984772	0.172654	0.441624	0.123986	2.90788e-18	5.70374	9.02983e-14	Early activated SC
Camk1d	1.46701	0.504056	0.695431	0.251448	4.25841e-18	2.9104	1.32236e-13	Early activated SC
Macf1	1.13706	0.293163	0.548223	0.221321	4.50427e-18	3.87857	1.39871e-13	Early activated SC
Zfpm2	1.6802	0.699884	0.593909	0.391657	8.77624e-18	2.40069	2.72529e-13	Early activated SC
Tcf7l2	1.10152	0.275782	0.522843	0.214368	1.318e-17	3.99418	4.09279e-13	Early activated SC
Rbms3	3.25888	1.79838	0.791878	0.730012	1.52472e-17	1.81212	4.73472e-13	Early activated SC
Ttc3	1.82234	0.837775	0.720812	0.488992	1.87989e-17	2.17521	5.83763e-13	Early activated SC
Utrn	1.80203	0.826188	0.736041	0.477404	4.0626e-17	2.18114	1.26156e-12	Early activated SC
Nav3	1.11675	0.282735	0.411168	0.183082	4.44669e-17	3.94982	1.38083e-12	Early activated SC
Col5a3	1.19797	0.3708	0.48731	0.235226	1.4359e-16	3.23077	4.4589e-12	Early activated SC
Zeb1	1.63452	0.705678	0.685279	0.388181	1.90288e-16	2.31624	5.90902e-12	Early activated SC
Trio	1.09645	0.302433	0.583756	0.217845	3.26805e-16	3.62542	1.01483e-11	Early activated SC
Gsap	1.03553	0.256083	0.532995	0.201622	3.48587e-16	4.04373	1.08247e-11	Early activated SC
Tnc	0.852792	0.0741599	0.228426	0.0289687	4.67618e-16	11.4994	1.45209e-11	Early activated SC
Hsd17b4	0.974619	0.216686	0.51269	0.162225	7.88901e-16	4.49784	2.44978e-11	Early activated SC
Sdc2	0.86802	0.135574	0.35533	0.11124	1.09205e-15	6.40258	3.39114e-11	Early activated SC
Atp2b1	1.03553	0.272306	0.553299	0.20394	1.8902e-15	3.80283	5.86965e-11	Early activated SC
Cdk6	0.913706	0.177289	0.461929	0.115875	2.02146e-15	5.15378	6.27723e-11	Early activated SC
Kcnq1ot1	1.11675	0.34299	0.456853	0.234067	4.81591e-15	3.25593	1.49549e-10	Early activated SC
Sparc	1.03046	0.282735	0.517766	0.196987	8.3766e-15	3.64461	2.60118e-10	Early activated SC
Sema3a	1.08629	0.319815	0.446701	0.161066	1.38488e-14	3.39664	4.30045e-10	Early activated SC
Rreb1	0.93401	0.215527	0.482234	0.170336	1.87011e-14	4.33361	5.80724e-10	Early activated SC
Ppfibp1	1.07614	0.330243	0.517766	0.22248	2.55735e-14	3.25863	7.94133e-10	Early activated SC
Agap1	1.35025	0.549247	0.700508	0.365006	2.7525e-14	2.45837	8.54733e-10	Early activated SC
Snrnp70	1.33503	0.537659	0.629442	0.375435	2.90501e-14	2.48303	9.02094e-10	Early activated SC
Zeb2	2.64467	1.44612	0.771574	0.621089	2.98848e-14	1.82881	9.28012e-10	Early activated SC
St3gal4	1.35025	0.544612	0.548223	0.310545	4.06048e-14	2.4793	1.2609e-09	Early activated SC
Gphn	2.06599	1.07764	0.761421	0.535342	4.67768e-14	1.91715	1.45256e-09	Early activated SC
Myh9	0.908629	0.205098	0.477157	0.152955	4.92079e-14	4.43021	1.52805e-09	Early activated SC
Itga7	0.878173	0.183082	0.502538	0.141367	5.39996e-14	4.7966	1.67685e-09	Early activated SC
Svil	0.796954	0.125145	0.401015	0.0996524	9.96519e-14	6.36826	3.09449e-09	Early activated SC
Ust	0.852792	0.169177	0.385787	0.136732	1.04652e-13	5.04082	3.24975e-09	Early activated SC
Cacna2d1	1.25381	0.487833	0.583756	0.340672	1.18795e-13	2.57016	3.68895e-09	Early activated SC
Csnk1a1	1.0203	0.30591	0.558376	0.243337	1.50147e-13	3.33531	4.66252e-09	Early activated SC
Nedd4	1.32995	0.555041	0.634518	0.377752	1.84215e-13	2.39613	5.72043e-09	Early activated SC
Myo1e	1.25381	0.497103	0.573604	0.311703	2.6562e-13	2.52223	8.24831e-09	Early activated SC
Zbtb7c	0.837563	0.170336	0.416244	0.128621	3.61498e-13	4.91712	1.12256e-08	Early activated SC
Frmd6	1.04061	0.332561	0.441624	0.230591	4.7322e-13	3.12908	1.46949e-08	Early activated SC
Dclk1	0.680203	0.0498262	0.309645	0.0393975	5.05317e-13	13.6515	1.56916e-08	Early activated SC
Zmiz1	0.827411	0.16686	0.406091	0.134415	5.57056e-13	4.95872	1.72982e-08	Early activated SC
Hip1	1.23858	0.497103	0.558376	0.326767	7.56091e-13	2.49159	2.34789e-08	Early activated SC
Sntb1	0.908629	0.234067	0.385787	0.163384	7.99807e-13	3.88192	2.48364e-08	Early activated SC
Ano5	0.893401	0.22248	0.406091	0.146002	8.42522e-13	4.01565	2.61628e-08	Early activated SC
Mef2a	0.898477	0.229432	0.446701	0.17613	1.08305e-12	3.91609	3.3632e-08	Early activated SC
Rtn4	1.08629	0.381228	0.563452	0.280417	1.14921e-12	2.84946	3.56865e-08	Early activated SC
Syne1	0.847716	0.191194	0.507614	0.155272	1.18515e-12	4.43381	3.68025e-08	Early activated SC
Arid1b	1.26396	0.526072	0.583756	0.358053	1.37013e-12	2.40264	4.25465e-08	Early activated SC
Etv6	1.06091	0.368482	0.553299	0.265353	2.30517e-12	2.87915	7.15826e-08	Early activated SC
Phf21a	1.26904	0.537659	0.598985	0.367323	2.45399e-12	2.3603	7.62036e-08	Early activated SC
Enox1	0.903553	0.243337	0.48731	0.158749	2.53649e-12	3.71317	7.87656e-08	Early activated SC
Rock2	1.25888	0.537659	0.649746	0.346466	4.68999e-12	2.34141	1.45638e-07	Early activated SC
Ccdc141	0.827411	0.190035	0.436548	0.136732	5.03568e-12	4.354	1.56373e-07	Early activated SC
Wipf1	0.979695	0.316338	0.497462	0.214368	7.27789e-12	3.09699	2.26e-07	Early activated SC
Mest	0.664975	0.0683662	0.319797	0.0509849	9.59822e-12	9.72666	2.98053e-07	Early activated SC
Gbf1	0.989848	0.329085	0.558376	0.25029	1.00163e-11	3.00788	3.11035e-07	Early activated SC
mt-Co2	2.94924	1.45539	0.619289	0.473928	1.15453e-11	2.02643	3.58516e-07	Early activated SC
Tulp4	0.857868	0.224797	0.497462	0.17613	1.17758e-11	3.81619	3.65675e-07	Early activated SC
Ktn1	0.964467	0.311703	0.522843	0.236385	1.32196e-11	3.09418	4.10508e-07	Early activated SC
Strn3	1.22335	0.522596	0.609137	0.359212	1.3648e-11	2.34091	4.2381e-07	Early activated SC
Myo10	0.84264	0.214368	0.48731	0.168019	1.40221e-11	3.9308	4.35427e-07	Early activated SC
Slf2	1.33503	0.612978	0.604061	0.387022	1.43681e-11	2.17793	4.46171e-07	Early activated SC
Esyt2	0.888325	0.252607	0.477157	0.198146	1.61126e-11	3.51663	5.00345e-07	Early activated SC
Arhgap24	3.15228	1.9073	0.796954	0.695249	1.80055e-11	1.65275	5.59125e-07	Early activated SC
Met	0.837563	0.21321	0.426396	0.152955	1.90794e-11	3.92835	5.92474e-07	Early activated SC
Cdk14	2.48731	1.48899	0.751269	0.646582	2.10091e-11	1.67047	6.52395e-07	Early activated SC
Runx2	0.812183	0.196987	0.390863	0.134415	2.75634e-11	4.12302	8.55926e-07	Early activated SC
Ptpn12	0.903553	0.272306	0.472081	0.210892	3.00185e-11	3.31816	9.32165e-07	Early activated SC
Cdk8	1.03046	0.377752	0.543147	0.264195	4.0209e-11	2.72787	1.24861e-06	Early activated SC
Cdon	1.93909	1.06952	0.609137	0.531866	4.15254e-11	1.81304	1.28949e-06	Early activated SC
App	0.883249	0.263036	0.497462	0.202781	5.42702e-11	3.3579	1.68525e-06	Early activated SC
Pard3	1.07107	0.415991	0.527919	0.295481	5.65478e-11	2.57474	1.75598e-06	Early activated SC
Btbd9	0.903553	0.282735	0.502538	0.208575	7.12074e-11	3.19576	2.2112e-06	Early activated SC
Chst11	0.624365	0.0579374	0.350254	0.0347625	7.19251e-11	10.7765	2.23349e-06	Early activated SC
Nisch	1	0.36153	0.543147	0.271147	7.20079e-11	2.76603	2.23606e-06	Early activated SC
Arid5b	0.928934	0.30591	0.456853	0.207416	9.29734e-11	3.03663	2.8871e-06	Early activated SC
Col18a1	0.634518	0.0706837	0.335025	0.0544612	1.11919e-10	8.97687	3.47542e-06	Early activated SC
Vav3	0.984772	0.358053	0.472081	0.257242	1.53502e-10	2.75035	4.76671e-06	Early activated SC
Slc6a6	0.741117	0.161066	0.416244	0.125145	1.63947e-10	4.60132	5.09105e-06	Early activated SC
Dpysl3	0.715736	0.141367	0.345178	0.106605	1.77608e-10	5.06295	5.51527e-06	Early activated SC
Notch3	2.2132	1.32677	0.680203	0.597914	1.78535e-10	1.66811	5.54404e-06	Early activated SC
Tmcc1	1.01015	0.38934	0.497462	0.26883	3.38793e-10	2.59453	1.05206e-05	Early activated SC
Sh3glb1	0.832487	0.244496	0.431472	0.20394	3.48715e-10	3.40491	1.08287e-05	Early activated SC
Mxra7	0.80203	0.22248	0.502538	0.181924	4.30228e-10	3.60496	1.33599e-05	Early activated SC
Fhit	0.827411	0.242178	0.380711	0.141367	4.38441e-10	3.41654	1.36149e-05	Early activated SC
Atp2b4	0.746193	0.179606	0.436548	0.143685	5.33607e-10	4.15461	1.65701e-05	Early activated SC
Ugcg	0.654822	0.106605	0.385787	0.0869061	5.8478e-10	6.14252	1.81592e-05	Early activated SC
Wwox	1.40609	0.709154	0.532995	0.360371	5.99094e-10	1.98277	1.86037e-05	Early activated SC
Cd44	0.705584	0.152955	0.370558	0.0903824	9.73572e-10	4.61302	3.02323e-05	Early activated SC
Luc7l2	1.24873	0.606025	0.619289	0.419467	1.29897e-09	2.06053	4.03369e-05	Early activated SC
Vmp1	0.741117	0.186559	0.411168	0.150637	1.34842e-09	3.97257	4.18726e-05	Early activated SC
Col3a1	1.25888	0.614137	0.553299	0.371958	1.51512e-09	2.04984	4.70491e-05	Early activated SC
Adamts6	0.558376	0.0417149	0.319797	0.0289687	1.78056e-09	13.3855	5.52917e-05	Early activated SC
Samd4	0.730964	0.1854	0.385787	0.141367	2.32521e-09	3.94264	7.22047e-05	Early activated SC
Lrrk1	0.675127	0.140209	0.380711	0.114716	2.37823e-09	4.81516	7.38512e-05	Early activated SC
Camk2d	1.05076	0.448436	0.492386	0.279258	2.67248e-09	2.34317	8.29886e-05	Early activated SC
Zfand3	0.969543	0.384705	0.548223	0.276941	2.75888e-09	2.52023	8.56716e-05	Early activated SC
Parp8	0.659898	0.130939	0.416244	0.11124	3.03717e-09	5.03976	9.43132e-05	Early activated SC
Tanc2	2.94416	1.89803	0.791878	0.706837	3.31046e-09	1.55117	0.0001028	Early activated SC
Myof	0.664975	0.137891	0.385787	0.105446	3.86224e-09	4.82246	0.000119934	Early activated SC
Nr6a1	0.705584	0.172654	0.385787	0.13905	4.34508e-09	4.0867	0.000134928	Early activated SC
Hivep2	1.09645	0.499421	0.558376	0.310545	5.44651e-09	2.19544	0.000169131	Early activated SC
Pknox2	0.700508	0.174971	0.42132	0.135574	7.10057e-09	4.00356	0.000220494	Early activated SC
Nfat5	1.05584	0.471611	0.517766	0.33372	8.10539e-09	2.23879	0.000251697	Early activated SC
Plcb4	0.994924	0.425261	0.502538	0.288528	1.10382e-08	2.33956	0.000342768	Early activated SC
Gpc6	1.18782	0.557358	0.461929	0.272306	1.12404e-08	2.13116	0.000349049	Early activated SC
AY036118	1	0.429896	0.517766	0.302433	1.15228e-08	2.32615	0.000357817	Early activated SC
Lrp1	0.690355	0.173812	0.390863	0.142526	1.2189e-08	3.97184	0.000378506	Early activated SC
Bcas3	1.01523	0.443801	0.563452	0.267671	1.2559e-08	2.28758	0.000389996	Early activated SC
Igfbp5	0.715736	0.19467	0.299492	0.130939	1.33533e-08	3.67667	0.00041466	Early activated SC
Ttc28	0.954315	0.395133	0.532995	0.271147	1.41285e-08	2.41517	0.000438731	Early activated SC
Qk	1.3198	0.701043	0.654822	0.426419	1.42858e-08	1.88262	0.000443618	Early activated SC
Zmynd8	0.649746	0.142526	0.395939	0.112399	1.44786e-08	4.55879	0.000449605	Early activated SC
C1qtnf3	0.517766	0.0417149	0.299492	0.0347625	2.61967e-08	12.412	0.000813485	Early activated SC
Hspg2	0.862944	0.329085	0.517766	0.254925	2.79873e-08	2.62226	0.00086909	Early activated SC
Sept9	0.593909	0.105446	0.365482	0.0845886	2.82927e-08	5.63234	0.000878572	Early activated SC
Sytl2	1.07614	0.511008	0.57868	0.339513	3.44188e-08	2.10592	0.00106881	Early activated SC
Peg3	2.18274	1.35921	0.664975	0.593279	3.44682e-08	1.60589	0.00107034	Early activated SC
Atxn2	0.751269	0.238702	0.502538	0.183082	3.45631e-08	3.14731	0.00107329	Early activated SC
Lrrfip1	0.690355	0.188876	0.441624	0.147161	3.67076e-08	3.65507	0.00113988	Early activated SC
mt-Atp6	3.32995	1.87717	0.598985	0.517961	3.7007e-08	1.77392	0.00114918	Early activated SC
Pmepa1	0.705584	0.201622	0.395939	0.162225	3.7112e-08	3.49953	0.00115244	Early activated SC
Deptor	1.35025	0.745075	0.543147	0.403244	5.50004e-08	1.81224	0.00170793	Early activated SC
Pbx1	1.12183	0.556199	0.507614	0.347625	5.60713e-08	2.01695	0.00174118	Early activated SC
Usp34	0.923858	0.391657	0.573604	0.310545	5.96894e-08	2.35884	0.00185353	Early activated SC
Thsd4	1.31472	0.704519	0.446701	0.381228	7.13879e-08	1.86613	0.00221681	Early activated SC
Pum1	0.746193	0.247972	0.456853	0.206257	8.74914e-08	3.00918	0.00271687	Early activated SC
Adam19	0.573604	0.104287	0.380711	0.0834299	8.95942e-08	5.50023	0.00278217	Early activated SC
Ppp1r9a	0.695431	0.206257	0.436548	0.146002	9.38379e-08	3.37167	0.00291395	Early activated SC
St3gal1	0.71066	0.219003	0.370558	0.164542	9.56592e-08	3.24497	0.00297051	Early activated SC
Kcnq4	0.609137	0.135574	0.309645	0.114716	1.03383e-07	4.49304	0.00321036	Early activated SC
Epb41l2	0.690355	0.20394	0.401015	0.162225	1.06703e-07	3.38509	0.00331343	Early activated SC
Tpm1	0.796954	0.292005	0.42132	0.191194	1.08538e-07	2.72925	0.00337044	Early activated SC
Wnk1	0.908629	0.388181	0.517766	0.263036	1.13711e-07	2.34074	0.00353107	Early activated SC
Pde1c	1.30457	0.724218	0.532995	0.427578	1.21699e-07	1.80135	0.00377913	Early activated SC
Ptpn14	0.619289	0.147161	0.406091	0.123986	1.26634e-07	4.20824	0.00393237	Early activated SC
Loxl1	0.563452	0.100811	0.340102	0.0822711	1.29546e-07	5.58918	0.0040228	Early activated SC
Taok1	0.685279	0.206257	0.431472	0.171495	1.65795e-07	3.32245	0.00514844	Early activated SC
Anxa2	0.568528	0.108922	0.324873	0.0938586	1.71351e-07	5.21957	0.00532096	Early activated SC
Map4	0.786802	0.293163	0.451777	0.216686	1.84524e-07	2.68383	0.00573002	Early activated SC
Ralgps2	0.497462	0.0509849	0.304569	0.0451912	1.84873e-07	9.75704	0.00574087	Early activated SC
Iffo1	0.619289	0.152955	0.375635	0.136732	1.90644e-07	4.04884	0.00592008	Early activated SC
Chd7	0.913706	0.404403	0.527919	0.295481	2.35267e-07	2.25939	0.00730574	Early activated SC
Cnksr3	0.51269	0.0672074	0.319797	0.0567787	2.39619e-07	7.62848	0.00744087	Early activated SC
Rgs17	0.492386	0.0498262	0.182741	0.0336037	2.43513e-07	9.88207	0.00756182	Early activated SC
Mtss1	0.598985	0.140209	0.365482	0.105446	2.58399e-07	4.2721	0.00802406	Early activated SC
Cnot6l	0.573604	0.12051	0.35533	0.10197	2.83702e-07	4.75981	0.00880978	Early activated SC
Mdfic	1.41624	0.836616	0.598985	0.475087	3.06366e-07	1.69282	0.0095136	Early activated SC
Dock7	0.791878	0.307068	0.48731	0.243337	3.4065e-07	2.57883	0.0105782	Early activated SC
Gli3	0.614213	0.15759	0.416244	0.110081	3.5062e-07	3.89754	0.0108878	Early activated SC
Wasf2	0.659898	0.198146	0.431472	0.168019	4.0216e-07	3.33036	0.0124883	Early activated SC
Eif4g3	0.746193	0.271147	0.456853	0.214368	4.0625e-07	2.75198	0.0126153	Early activated SC
Zbtb20	9.06091	6.78795	0.969543	0.954809	4.11118e-07	1.33485	0.0127664	Early activated SC
Lrch1	0.873096	0.378911	0.48731	0.271147	4.14307e-07	2.30423	0.0128655	Early activated SC
mt-Co1	3.35025	2.02433	0.670051	0.565469	4.36577e-07	1.65499	0.013557	Early activated SC
Gm20388	1.01015	0.498262	0.51269	0.346466	4.76748e-07	2.02735	0.0148045	Early activated SC
Kif13a	0.634518	0.179606	0.395939	0.152955	4.87623e-07	3.53283	0.0151421	Early activated SC
Ankrd10	0.604061	0.154114	0.345178	0.136732	4.91729e-07	3.91958	0.0152697	Early activated SC
Lhfpl2	0.522843	0.0869061	0.335025	0.0672074	5.27243e-07	6.01618	0.0163725	Early activated SC
Dennd1a	1.08122	0.563152	0.548223	0.395133	5.96807e-07	1.91994	0.0185326	Early activated SC
Ankrd11	0.862944	0.378911	0.472081	0.2781	7.00052e-07	2.27743	0.0217387	Early activated SC
Lmna	0.568528	0.12978	0.375635	0.0973349	7.14143e-07	4.38071	0.0221763	Early activated SC
Chd6	0.786802	0.31518	0.492386	0.239861	7.42349e-07	2.49636	0.0230522	Early activated SC
Psap	0.690355	0.23175	0.335025	0.195829	8.28087e-07	2.97888	0.0257146	Early activated SC
Nrp1	0.573604	0.136732	0.319797	0.103129	8.59596e-07	4.19509	0.026693	Early activated SC
Mbd5	0.761421	0.29664	0.497462	0.228273	8.91938e-07	2.56682	0.0276973	Early activated SC
Slc43a2	0.598985	0.158749	0.350254	0.121669	8.94407e-07	3.77317	0.027774	Early activated SC
Man2a1	0.588832	0.150637	0.375635	0.123986	9.12009e-07	3.90894	0.0283206	Early activated SC
Asap1	0.736041	0.2781	0.416244	0.207416	1.08515e-06	2.64668	0.0336972	Early activated SC
Adamts14	0.477157	0.0614137	0.274112	0.0463499	1.26527e-06	7.76956	0.0392905	Early activated SC
Neat1	1.52284	0.955968	0.654822	0.551564	1.35208e-06	1.59299	0.041986	Early activated SC
Akap6	0.451777	0.0417149	0.304569	0.0266512	1.41464e-06	10.8301	0.0439289	Early activated SC
Rnf150	0.695431	0.247972	0.360406	0.169177	1.44431e-06	2.80447	0.0448502	Early activated SC
Kansl1	1.08122	0.580533	0.532995	0.382387	1.60442e-06	1.86246	0.049822	Early activated SC

## Sheet: Late activated SC
The following is Seurat Findallmarkers() analysis of genes upregulated in each Satellite cell subcluster relative to the all other Satellite cell subcluster
gene	Ave.1	Ave.2	Pct.1	Pct.2	p_val	Fold change	p_val_adj	cluster
Taco1	6.22222	0.674022	0.809524	0.230692	4.29387e-63	9.23148	1.33338e-58	Late activated SC
Gm26917	7.55556	1.2327	0.873016	0.488465	1.56372e-56	6.12928	4.85581e-52	Late activated SC
Camk1d	3.34921	0.514544	0.777778	0.305918	1.55796e-51	6.50908	4.83793e-47	Late activated SC
Cmss1	8.57143	1.92377	0.936508	0.657974	5.3585e-41	4.45553	1.66397e-36	Late activated SC
Gm42418	102.524	17.6249	0.984127	0.951856	1.03677e-34	5.817	3.21948e-30	Late activated SC
Gpc6	2.68254	0.547643	0.761905	0.278837	1.23504e-30	4.89834	3.83516e-26	Late activated SC
Hmga2	2.77778	0.37011	0.619048	0.106319	1.2594e-28	7.50527	3.91081e-24	Late activated SC
Runx1	7.52381	1.53761	0.936508	0.404213	1.02892e-27	4.89318	3.19511e-23	Late activated SC
Gphn	3.36508	1.12839	0.809524	0.562688	6.89123e-24	2.98221	2.13993e-19	Late activated SC
Top2a	1.4127	0.00300903	0.603175	0.00300903	1.34041e-23	469.487	4.16237e-19	Late activated SC
Kcnq5	1.65079	0.243731	0.460317	0.104313	2.87702e-19	6.77301	8.93401e-15	Late activated SC
Peak1	3.04762	1.08024	0.857143	0.528586	7.73877e-19	2.82124	2.40312e-14	Late activated SC
Dst	2.61905	0.840522	0.746032	0.430291	9.74121e-19	3.11598	3.02494e-14	Late activated SC
Diaph3	1.20635	0.0100301	0.571429	0.00902708	9.76813e-18	120.273	3.0333e-13	Late activated SC
Cenpp	1.22222	0.0371113	0.492063	0.0320963	4.40036e-17	32.9339	1.36644e-12	Late activated SC
Zfpm2	2.34921	0.789368	0.714286	0.411234	2.88581e-16	2.97606	8.9613e-12	Late activated SC
Maml3	3.63492	1.16851	0.825397	0.420261	4.40726e-16	3.11074	1.36859e-11	Late activated SC
Nrcam	1.34921	0.184554	0.365079	0.108325	8.05538e-15	7.31065	2.50144e-10	Late activated SC
Cdh13	5.20635	1.98997	0.825397	0.658977	1.6624e-14	2.6163	5.16225e-10	Late activated SC
Cd44	1.30159	0.189569	0.492063	0.120361	1.05576e-13	6.86605	3.27846e-09	Late activated SC
Slc9a9	1.80952	0.527583	0.666667	0.277834	1.37724e-13	3.42984	4.27675e-09	Late activated SC
Apbb2	1.85714	0.579739	0.634921	0.2999	3.61086e-12	3.20341	1.12128e-07	Late activated SC
Gm14005	3.63492	1.21264	0.761905	0.337011	4.21108e-12	2.99753	1.30767e-07	Late activated SC
Pvt1	1.73016	0.559679	0.666667	0.31996	8.25484e-12	3.09134	2.56338e-07	Late activated SC
Tenm3	2.03175	0.764293	0.634921	0.401204	2.57351e-11	2.65833	7.99151e-07	Late activated SC
Auts2	4.31746	1.98195	0.809524	0.647944	4.61175e-11	2.17839	1.43209e-06	Late activated SC
Bnc2	2.80952	1.28586	0.793651	0.597793	5.6074e-11	2.18494	1.74127e-06	Late activated SC
Cdk6	1.20635	0.257773	0.539683	0.157472	4.8967e-10	4.67988	1.52057e-05	Late activated SC
Tead1	1.65079	0.598796	0.68254	0.363089	8.96639e-10	2.75685	2.78433e-05	Late activated SC
Camk2d	1.50794	0.500502	0.492063	0.307924	1.51307e-09	3.01285	4.69854e-05	Late activated SC
Msi2	2.31746	0.96991	0.746032	0.447342	1.8563e-09	2.38936	5.76436e-05	Late activated SC
Smc4	0.936508	0.0922768	0.460317	0.0832497	2.66842e-09	10.1489	8.28623e-05	Late activated SC
mt-Co2	3.96825	1.59178	0.52381	0.499498	3.87805e-09	2.49297	0.000120425	Late activated SC
Mast4	1.49206	0.494483	0.571429	0.257773	4.83516e-09	3.01742	0.000150146	Late activated SC
Large1	1.7619	0.751254	0.714286	0.400201	2.27136e-08	2.34529	0.000705327	Late activated SC
Map4k4	1.77778	0.782347	0.746032	0.452357	4.08136e-08	2.27236	0.00126739	Late activated SC
Gli3	0.984127	0.195587	0.47619	0.147442	9.26303e-08	5.03166	0.00287645	Late activated SC
Nsd2	0.873016	0.114343	0.52381	0.0982949	1.04059e-07	7.63506	0.00323134	Late activated SC
Ank3	3.38095	1.64694	0.888889	0.580742	1.18726e-07	2.05287	0.00368681	Late activated SC
Tiam2	1.07937	0.290873	0.428571	0.151454	2.82695e-07	3.71078	0.00877853	Late activated SC
Arhgap22	1.03175	0.262788	0.52381	0.139418	3.98719e-07	3.92615	0.0123814	Late activated SC
Celf2	4.33333	2.50752	0.920635	0.805416	4.33695e-07	1.72813	0.0134675	Late activated SC
Trio	1.20635	0.402207	0.619048	0.264794	4.64123e-07	2.99933	0.0144124	Late activated SC
Rad51b	1.65079	0.685055	0.619048	0.288867	6.44303e-07	2.40972	0.0200075	Late activated SC
Nfkb1	1.28571	0.476429	0.492063	0.27984	8.73124e-07	2.69865	0.0271131	Late activated SC
AY036118	1.28571	0.488465	0.603175	0.325978	1.21377e-06	2.63215	0.0376913	Late activated SC
Anln	0.666667	0.0100301	0.349206	0.0100301	1.26372e-06	66.4667	0.0392423	Late activated SC
Rbm20	1.46032	0.617854	0.539683	0.342026	1.29268e-06	2.36353	0.0401415	Late activated SC
Mki67	0.666667	0.0110331	0.285714	0.0100301	1.3262e-06	60.4242	0.0411824	Late activated SC
St3gal4	1.49206	0.643932	0.587302	0.34002	1.33884e-06	2.31711	0.041575	Late activated SC
Spag5	0.746032	0.0742227	0.380952	0.0621866	1.50061e-06	10.0513	0.0465984	Late activated SC

## Sheet: Myoblasts
The following is Seurat Findallmarkers() analysis of genes upregulated in Myoblast subcluster relative to myocyte subcluster
	Ave.1	Ave.2	Pct.1	Pct.2	p_val	ave_FC	p_val_adj	cluster	gene
St3gal4	2.15625	0.220339	0.59375	0.108959	6.37814e-28	9.78606	1.9806e-23	Cluster 2	St3gal4
Col1a2	2.09375	0.217918	0.671875	0.162228	1.87888e-27	9.60799	5.83449e-23	Cluster 2	Col1a2
Col8a1	2	0.0823245	0.359375	0.0435835	2.42325e-26	24.2941	7.52492e-22	Cluster 2	Col8a1
Tanc2	2.26562	0.377724	0.671875	0.246973	9.85494e-25	5.9981	3.06026e-20	Cluster 2	Tanc2
Iqsec3	2.07812	0.263923	0.625	0.118644	1.23668e-24	7.874	3.84028e-20	Cluster 2	Iqsec3
Cdon	3.01562	0.59322	0.640625	0.280872	4.49819e-22	5.08348	1.39682e-17	Cluster 2	Cdon
Pcdh15	1.6875	0.0992736	0.375	0.0581114	2.10889e-21	16.9985	6.54873e-17	Cluster 2	Pcdh15
Ust	1.95312	0.288136	0.578125	0.1477	3.22251e-20	6.77849	1.00069e-15	Cluster 2	Ust
Arhgap22	1.65625	0.1477	0.65625	0.0750605	4.92436e-20	11.2136	1.52916e-15	Cluster 2	Arhgap22
Hmga2	1.625	0.140436	0.453125	0.0920097	5.26822e-19	11.5711	1.63594e-14	Cluster 2	Hmga2
Rreb1	3.07812	1.01695	0.875	0.489104	5.4672e-19	3.02682	1.69773e-14	Cluster 2	Rreb1
Npas3	1.71875	0.249395	0.5625	0.140436	6.69878e-18	6.89169	2.08017e-13	Cluster 2	Npas3
Zfpm2	2.42188	0.559322	0.625	0.309927	1.90898e-17	4.33002	5.92795e-13	Cluster 2	Zfpm2
Plxdc2	1.71875	0.285714	0.546875	0.140436	1.09435e-16	6.01562	3.39829e-12	Cluster 2	Plxdc2
Slc24a3	1.48438	0.142857	0.5	0.062954	2.3364e-16	10.3906	7.25523e-12	Cluster 2	Slc24a3
Nrcam	1.35938	0.0847458	0.5	0.062954	7.0056e-16	16.0406	2.17545e-11	Cluster 2	Nrcam
Edil3	1.29688	0.0484262	0.390625	0.0411622	1.16981e-15	26.7805	3.63262e-11	Cluster 2	Edil3
Col5a2	1.42188	0.142857	0.421875	0.106538	5.5624e-15	9.95312	1.72729e-10	Cluster 2	Col5a2
Map4k4	2.4375	0.808717	0.734375	0.421308	8.31647e-15	3.01403	2.58251e-10	Cluster 2	Map4k4
Errfi1	1.65625	0.208232	0.421875	0.0871671	1.22161e-14	7.95385	3.79347e-10	Cluster 2	Errfi1
Gpc6	1.1875	0.0290557	0.421875	0.0242131	3.74762e-14	40.8698	1.16375e-09	Cluster 2	Gpc6
Cdk14	2.17188	0.631961	0.703125	0.292978	3.00208e-13	3.43672	9.32235e-09	Cluster 2	Cdk14
Antxr2	2.1875	0.697337	0.609375	0.358354	4.48706e-13	3.13694	1.39337e-08	Cluster 2	Antxr2
Tcf7l2	2.4375	0.861985	0.6875	0.423729	5.3606e-13	2.82777	1.66463e-08	Cluster 2	Tcf7l2
Tmem178b	1.25	0.0702179	0.1875	0.0169492	6.59954e-13	17.8017	2.04935e-08	Cluster 2	Tmem178b
Bnc2	4.32812	1.73123	0.828125	0.600484	8.8813e-13	2.50002	2.75791e-08	Cluster 2	Bnc2
Adamts6	1.23438	0.138015	0.4375	0.0895884	4.91943e-12	8.9438	1.52763e-07	Cluster 2	Adamts6
Cd44	1.90625	0.469734	0.609375	0.232446	7.21985e-12	4.05815	2.24198e-07	Cluster 2	Cd44
Sema3a	1.76562	0.428571	0.515625	0.213075	1.14298e-11	4.11979	3.54928e-07	Cluster 2	Sema3a
Tnc	1.125	0.0169492	0.1875	0.0169492	1.2408e-11	66.375	3.85304e-07	Cluster 2	Tnc
Olfml2b	1.39062	0.266344	0.625	0.145278	1.41136e-11	5.22116	4.38269e-07	Cluster 2	Olfml2b
Met	1.35938	0.261501	0.515625	0.184019	3.32295e-11	5.19835	1.03188e-06	Cluster 2	Met
Cdk6	1.96875	0.639225	0.65625	0.33414	3.58589e-11	3.0799	1.11353e-06	Cluster 2	Cdk6
Antxr1	1.26562	0.20339	0.484375	0.157385	4.97025e-11	6.22266	1.54341e-06	Cluster 2	Antxr1
Sytl2	1.78125	0.566586	0.6875	0.297821	6.20887e-11	3.14383	1.92804e-06	Cluster 2	Sytl2
Gm14005	2.42188	0.653753	0.515625	0.205811	1.00913e-10	3.70457	3.13366e-06	Cluster 2	Gm14005
Etv6	1.70312	0.530266	0.65625	0.33414	1.13035e-10	3.21183	3.51006e-06	Cluster 2	Etv6
Megf10	2.21875	0.743341	0.671875	0.300242	1.56558e-10	2.98483	4.8616e-06	Cluster 2	Megf10
Tshz3	1.25	0.213075	0.453125	0.157385	1.63706e-10	5.86648	5.08358e-06	Cluster 2	Tshz3
Dag1	2.6875	1.22034	0.8125	0.578692	2.46971e-10	2.20226	7.6692e-06	Cluster 2	Dag1
Hsd17b4	1.79688	0.62954	0.71875	0.384988	4.3831e-10	2.85427	1.36109e-05	Cluster 2	Hsd17b4
Nfkb1	1.84375	0.605327	0.53125	0.312349	4.92094e-10	3.04588	1.5281e-05	Cluster 2	Nfkb1
Thbs1	1.125	0.1477	0.421875	0.0799031	6.29121e-10	7.6168	1.95361e-05	Cluster 2	Thbs1
Pde4d	5.9375	2.66828	0.921875	0.673123	8.12876e-10	2.22522	2.52422e-05	Cluster 2	Pde4d
Nxn	2.1875	0.891041	0.828125	0.428571	1.05559e-09	2.45499	3.27793e-05	Cluster 2	Nxn
E2f2	1.20312	0.215496	0.59375	0.123487	1.07306e-09	5.58304	3.33218e-05	Cluster 2	E2f2
Egfr	1.0625	0.121065	0.375	0.0920097	1.54597e-09	8.77625	4.8007e-05	Cluster 2	Egfr
Col18a1	0.96875	0.0556901	0.4375	0.0338983	1.64037e-09	17.3954	5.09383e-05	Cluster 2	Col18a1
Ugcg	1.39062	0.365617	0.578125	0.205811	2.43811e-09	3.8035	7.57108e-05	Cluster 2	Ugcg
Sept9	1.75	0.663438	0.75	0.338983	7.75367e-09	2.63777	0.000240775	Cluster 2	Sept9
Cd200	0.9375	0.0750605	0.453125	0.0605327	1.30761e-08	12.4899	0.000406052	Cluster 2	Cd200
Sorcs2	3.26562	1.39467	0.765625	0.428571	2.34473e-08	2.3415	0.000728108	Cluster 2	Sorcs2
Runx2	1.48438	0.498789	0.5625	0.288136	3.85964e-08	2.97596	0.00119853	Cluster 2	Runx2
Ccnd3	1.48438	0.452785	0.546875	0.232446	7.40435e-08	3.27833	0.00229927	Cluster 2	Ccnd3
Wipf1	0.96875	0.135593	0.46875	0.101695	7.61255e-08	7.14453	0.00236393	Cluster 2	Wipf1
Gal	1.04688	0.208232	0.359375	0.113801	1.64519e-07	5.02743	0.00510882	Cluster 2	Gal
Pknox2	1.21875	0.331719	0.5	0.152542	1.75216e-07	3.67404	0.00544097	Cluster 2	Pknox2
Ncoa1	2.65625	1.32446	0.859375	0.561743	1.85977e-07	2.00554	0.00577514	Cluster 2	Ncoa1
Ext1	1.5625	0.588378	0.515625	0.324455	2.14894e-07	2.65561	0.00667309	Cluster 2	Ext1
Fgfr4	1.10938	0.266344	0.515625	0.193705	2.17345e-07	4.1652	0.00674921	Cluster 2	Fgfr4
Immp2l	2.14062	0.941889	0.671875	0.416465	2.58613e-07	2.27269	0.0080307	Cluster 2	Immp2l
Cnot6l	1.48438	0.569007	0.65625	0.343826	4.00335e-07	2.60871	0.0124316	Cluster 2	Cnot6l
Spats2l	0.953125	0.162228	0.375	0.128329	4.15898e-07	5.87523	0.0129149	Cluster 2	Spats2l
Tcf12	3.29688	1.79419	0.875	0.651332	4.50368e-07	1.83753	0.0139853	Cluster 2	Tcf12
Parp8	0.921875	0.145278	0.46875	0.106538	5.33007e-07	6.34557	0.0165515	Cluster 2	Parp8
Atp2b1	1.34375	0.479419	0.6875	0.297821	8.03088e-07	2.80287	0.0249383	Cluster 2	Atp2b1
Kcnq1ot1	3.78125	1.92736	0.765625	0.612591	1.00775e-06	1.96188	0.0312938	Cluster 2	Kcnq1ot1
Adgrl3	5.0625	2.48668	0.90625	0.585956	1.01765e-06	2.03584	0.0316012	Cluster 2	Adgrl3

## Sheet: Myocytes
The following is Seurat Findallmarkers() analysis of genes upregulated in Myocyte subcluster relative to Myoblast subcluster
gene	Ave.1	Ave.2	Pct.1	Pct.2	p_val	Fold change	p_val_adj	cluster
Dmd	24.092	1.70312	0.920097	0.390625	2.53567e-49	14.1458	7.874e-45	Cluster 1
Ttn	75.3535	17.625	1	1	1.03447e-34	4.27538	3.21234e-30	Cluster 1
Trdn	6.67312	0.1875	0.801453	0.140625	7.1919e-32	35.59	2.2333e-27	Cluster 1
Neb	17.7797	3.26562	0.96368	0.75	2.74202e-31	5.44449	8.5148e-27	Cluster 1
Myl1	7.20097	0.5	0.835351	0.234375	9.94629e-28	14.4019	3.08862e-23	Cluster 1
Rbfox1	5.98305	0.703125	0.828087	0.3125	4.54304e-24	8.50923	1.41075e-19	Cluster 1
Nav2	5.8063	0.65625	0.8523	0.25	5.93156e-24	8.84769	1.84193e-19	Cluster 1
Palld	26.293	5.17188	0.937046	0.703125	5.13503e-23	5.08384	1.59458e-18	Cluster 1
Myh3	5.28087	0.359375	0.714286	0.171875	7.22079e-23	14.6946	2.24227e-18	Cluster 1
Ldb3	4.32688	0.5	0.806295	0.171875	1.38983e-21	8.65375	4.31583e-17	Cluster 1
Mef2c	5	0.515625	0.767554	0.234375	1.6192e-20	9.69697	5.02811e-16	Cluster 1
Fgf13	3.69976	0.109375	0.653753	0.078125	3.15254e-19	33.8264	9.78958e-15	Cluster 1
Ryr1	8.98547	2.75	0.903148	0.75	1.64664e-18	3.26744	5.11332e-14	Cluster 1
Mybpc1	6.84746	1.25	0.782082	0.34375	1.72963e-17	5.47797	5.371e-13	Cluster 1
Casq2	2.86199	0.265625	0.709443	0.109375	3.7215e-16	10.7745	1.15564e-11	Cluster 1
Myh1	3.35835	0.125	0.602906	0.09375	4.3592e-16	26.8668	1.35366e-11	Cluster 1
Sorbs1	5.84988	1.46875	0.849879	0.5625	6.14634e-16	3.9829	1.90862e-11	Cluster 1
Obscn	2.38983	0.203125	0.723971	0.09375	1.43025e-15	11.7653	4.44134e-11	Cluster 1
Pdlim3	3.9322	0.546875	0.743341	0.28125	1.45913e-15	7.19031	4.53105e-11	Cluster 1
Map4	5.82809	1.70312	0.866828	0.71875	1.74383e-15	3.422	5.41513e-11	Cluster 1
Dysf	2.7046	0.3125	0.736077	0.140625	3.48262e-15	8.65472	1.08146e-10	Cluster 1
Actn2	2.31961	0.0625	0.634383	0.046875	8.31862e-15	37.1138	2.58318e-10	Cluster 1
Jph1	2.8184	0.328125	0.7046	0.234375	9.11939e-15	8.58942	2.83184e-10	Cluster 1
Reep1	3.06295	0.515625	0.743341	0.28125	1.14102e-14	5.94027	3.54321e-10	Cluster 1
Pgm5	3.65617	0.703125	0.748184	0.25	5.07085e-14	5.19989	1.57465e-09	Cluster 1
5430431A17Rik	8.46489	2.4375	0.825666	0.59375	4.46043e-13	3.47278	1.3851e-08	Cluster 1
Itgb1bp2	2.10412	0.109375	0.612591	0.078125	6.55888e-13	19.2376	2.03673e-08	Cluster 1
Tnnt3	2.28814	0.34375	0.7046	0.203125	7.12983e-13	6.65639	2.21403e-08	Cluster 1
Dclk1	25.8136	7.95312	0.895884	0.78125	1.45338e-12	3.24571	4.51319e-08	Cluster 1
Filip1	3.53995	0.8125	0.733656	0.3125	2.08059e-12	4.35686	6.46086e-08	Cluster 1
Mypn	2.54479	0.515625	0.738499	0.265625	2.08198e-12	4.93536	6.46518e-08	Cluster 1
Myom3	1.71913	0	0.549637	0	2.5866e-12	#DIV/0!	8.03218e-08	Cluster 1
Sorbs2	2.90315	0.484375	0.68523	0.171875	3.03124e-12	5.9936	9.41292e-08	Cluster 1
Tmem117	1.79177	0.078125	0.605327	0.078125	5.85668e-12	22.9346	1.81867e-07	Cluster 1
Pkhd1	2.13559	0.09375	0.53753	0.078125	6.18772e-12	22.7797	1.92147e-07	Cluster 1
Atp2a1	5.22034	1.70312	0.828087	0.703125	1.15853e-11	3.06515	3.5976e-07	Cluster 1
Nrap	1.61501	0	0.581114	0	1.33837e-11	#DIV/0!	4.15605e-07	Cluster 1
Prkag3	2.36804	0.515625	0.753027	0.265625	2.03901e-11	4.59256	6.33173e-07	Cluster 1
Pde4dip	3.94673	1.23438	0.813559	0.515625	2.1797e-11	3.19735	6.76863e-07	Cluster 1
Gm43824	2.23245	0.125	0.484262	0.0625	2.42664e-11	17.8596	7.53545e-07	Cluster 1
Ablim3	2.50605	0.40625	0.619855	0.203125	5.92826e-11	6.16875	1.8409e-06	Cluster 1
Mybph	1.48184	0.046875	0.585956	0.03125	6.57748e-11	31.6126	2.0425e-06	Cluster 1
Fhod3	2.06295	0.203125	0.566586	0.125	7.76982e-11	10.1561	2.41276e-06	Cluster 1
Myom2	1.62712	0.171875	0.631961	0.140625	2.13536e-10	9.46687	6.63093e-06	Cluster 1
Dlg2	19.5617	7.70312	0.934625	0.796875	2.20343e-10	2.53946	6.84232e-06	Cluster 1
Sox6	3.03874	0.8125	0.714286	0.296875	2.21983e-10	3.73999	6.89325e-06	Cluster 1
Srl	3.33656	1.07812	0.755448	0.546875	3.76522e-10	3.09478	1.16921e-05	Cluster 1
Kcnn3	1.63196	0.140625	0.566586	0.125	4.97573e-10	11.6051	1.54511e-05	Cluster 1
Dlgap4	4.15981	1.53125	0.820823	0.640625	6.34284e-10	2.71661	1.96964e-05	Cluster 1
Mylpf	1.77966	0.203125	0.578692	0.140625	8.03548e-10	8.76141	2.49526e-05	Cluster 1
Myo18b	1.37288	0.03125	0.532688	0.03125	9.12568e-10	43.9322	2.8338e-05	Cluster 1
Malat1	115.639	45.25	0.992736	1	9.30005e-10	2.55556	2.88794e-05	Cluster 1
Lmo7	2.38983	0.625	0.690073	0.375	2.43149e-09	3.82373	7.5505e-05	Cluster 1
Acta1	2.10654	0.421875	0.627119	0.265625	4.04746e-09	4.99327	0.000125686	Cluster 1
Dtna	2.8063	0.84375	0.719128	0.4375	4.11e-09	3.32598	0.000127628	Cluster 1
Cmya5	1.38741	0.046875	0.48184	0.046875	4.60013e-09	29.5981	0.000142848	Cluster 1
Mcu	3.57627	1.3125	0.779661	0.59375	6.05316e-09	2.72478	0.000187969	Cluster 1
Myh8	1.64649	0.046875	0.365617	0.03125	1.04163e-08	35.1251	0.000323457	Cluster 1
Cacna1s	1.21792	0.078125	0.590799	0.078125	1.58588e-08	15.5893	0.000492462	Cluster 1
Cacna2d1	5.47942	2.40625	0.864407	0.796875	2.85167e-08	2.27716	0.000885528	Cluster 1
Magi1	1.86683	0.390625	0.569007	0.25	4.95167e-08	4.77908	0.00153764	Cluster 1
Neat1	5.05085	1.96875	0.820823	0.65625	6.18816e-08	2.56551	0.00192161	Cluster 1
Sgcd	1.26392	0.015625	0.341404	0.015625	1.53614e-07	80.891	0.00477017	Cluster 1
Kif1b	2.66102	0.96875	0.702179	0.546875	1.54828e-07	2.74686	0.00480788	Cluster 1
Gm28376	1.20339	0.078125	0.450363	0.0625	1.82855e-07	15.4034	0.00567821	Cluster 1
Snta1	1.0678	0.0625	0.513317	0.0625	2.30835e-07	17.0847	0.00716813	Cluster 1
Npnt	1.28571	0.171875	0.489104	0.09375	3.12371e-07	7.48052	0.00970006	Cluster 1
Ncam1	16.799	8.34375	0.946731	0.84375	3.64942e-07	2.01337	0.0113325	Cluster 1
Limch1	1.04843	0.046875	0.418886	0.046875	5.60769e-07	22.3664	0.0174135	Cluster 1
Park2	1.85714	0.546875	0.612591	0.328125	7.0541e-07	3.39592	0.0219051	Cluster 1
Dst	4.35593	2.10938	0.842615	0.78125	7.82195e-07	2.06503	0.0242895	Cluster 1
Snx29	1.56174	0.359375	0.547215	0.25	8.29599e-07	4.34572	0.0257615	Cluster 1
Bin1	3.25908	1.51562	0.803874	0.703125	8.55203e-07	2.15032	0.0265566	Cluster 1
Myl4	1.07264	0.109375	0.474576	0.046875	1.16624e-06	9.80699	0.0362154	Cluster 1

## Sheet: Immature fibers
The following is Seurat Findallmarkers() analysis of genes upregulated in Immature fibers relative to all other myofiber subclusters
gene	Ave.1	Ave.2	Ptc.1	Ptc.2	Fold change	p_val_adj	cluster
Nav2	4.46411	0.479489	0.736842	0.302768	9.31015	6.82586e-78	Immature Fibers
Runx1	4.04306	0.371327	0.732057	0.196735	10.8881	2.60089e-69	Immature Fibers
Flnc	4.42105	0.510078	0.636364	0.296097	8.6674	4.73393e-47	Immature Fibers
Trim63	3.48325	0.827466	0.703349	0.43648	4.20954	5.66073e-46	Immature Fibers
Taco1	3.39713	0.632505	0.755981	0.27374	5.37091	1.5091e-37	Immature Fibers
Xirp2	13.2153	2.23989	0.636364	0.733286	5.89999	6.2465e-33	Immature Fibers
Mast4	3.99043	0.971966	0.645933	0.481618	4.10553	7.77638e-33	Immature Fibers
Peak1	4.50718	1.50256	0.84689	0.66714	2.99968	7.03893e-31	Immature Fibers
Cd44	1.61244	0.0149042	0.37799	0.0131299	108.187	2.42117e-29	Immature Fibers
Gm26917	6.08612	1.77502	0.899522	0.66643	3.42877	1.06339e-27	Immature Fibers
Utrn	2.2201	0.154365	0.712919	0.0958126	14.3821	8.06125e-27	Immature Fibers
Airn	9.06699	2.20021	0.875598	0.685806	4.12096	1.98406e-24	Immature Fibers
Cdh13	11.0766	3.76927	0.937799	0.835628	2.93865	1.17208e-21	Immature Fibers
Slc38a2	2.21531	0.662101	0.569378	0.374379	3.34588	2.44981e-21	Immature Fibers
Gm28653	2.14833	0.10873	0.301435	0.0396026	19.7584	3.80396e-21	Immature Fibers
Lmo7	2.44498	0.848829	0.712919	0.471327	2.88041	1.25503e-20	Immature Fibers
Akap6	4.1244	1.26004	0.827751	0.586657	3.27322	1.0467e-17	Immature Fibers
Pdlim3	10.0909	2.50227	0.861244	0.718595	4.0327	5.0577e-17	Immature Fibers
Bin1	2.23923	0.897871	0.746411	0.499432	2.49394	9.29688e-17	Immature Fibers
Hspa5	1.13876	0.107523	0.406699	0.0875798	10.5908	3.38147e-15	Immature Fibers
Macf1	2.27273	0.495742	0.732057	0.325692	4.5845	4.3077e-15	Immature Fibers
Ahnak	1.57895	0.207736	0.598086	0.154862	7.60074	1.2126e-14	Immature Fibers
Lmcd1	2.17703	0.406529	0.373206	0.214975	5.35517	2.48887e-14	Immature Fibers
Zeb1	1.76077	0.597303	0.655502	0.390632	2.94786	5.60324e-14	Immature Fibers
Pcdh7	1.84211	0.439035	0.516746	0.202768	4.19581	1.98305e-13	Immature Fibers
Camk2d	3.32057	0.841803	0.717703	0.436906	3.9446	2.05594e-13	Immature Fibers
Ktn1	3.09091	1.56167	0.822967	0.689567	1.97923	1.98199e-12	Immature Fibers
Fndc3a	1.47847	0.245493	0.598086	0.185522	6.02244	6.41204e-12	Immature Fibers
Camk1d	1.96651	0.678424	0.732057	0.368204	2.89864	7.22384e-12	Immature Fibers
Nfat5	1.88038	0.50362	0.61244	0.332718	3.73374	1.43388e-11	Immature Fibers
Gm42418	48.555	18.3209	1	0.971469	2.65025	1.36148e-09	Immature Fibers
Tiam2	1.02392	0.0616749	0.449761	0.0489709	16.6019	5.12171e-09	Immature Fibers
Ppfibp1	1.311	0.176082	0.555024	0.133925	7.44541	5.52358e-09	Immature Fibers
Rgcc	1.07656	0.0777147	0.296651	0.0463449	13.8527	6.59159e-09	Immature Fibers
Usp28	1.09569	0.297161	0.473684	0.232931	3.6872	1.52235e-08	Immature Fibers
Pacrg	1.21053	0.16714	0.315789	0.122427	7.2426	2.75733e-08	Immature Fibers
Ankrd10	1.35407	0.26132	0.535885	0.197445	5.18164	4.65775e-08	Immature Fibers
Raph1	1.49761	0.410575	0.526316	0.281831	3.64759	1.41265e-07	Immature Fibers
Lgals3	1.11005	0.0161817	0.344498	0.0121363	68.599	2.21207e-07	Immature Fibers
Nav3	1.64115	0.181547	0.464115	0.0638041	9.03979	5.77006e-07	Immature Fibers
Map3k5	0.717703	0.145351	0.277512	0.120085	4.93771	7.30962e-07	Immature Fibers
Smg1	1.7177	0.557559	0.669856	0.392122	3.08076	1.02959e-06	Immature Fibers
Atp2b1	1.01914	0.219943	0.507177	0.179489	4.63364	4.8006e-06	Immature Fibers
Anxa2	0.861244	0.0393187	0.406699	0.0340667	21.9042	5.28044e-06	Immature Fibers
Cpe	1.27751	0.441164	0.45933	0.297587	2.89578	6.81918e-06	Immature Fibers
Ank3	8.08134	4.64287	0.880383	0.879773	1.74059	8.30261e-06	Immature Fibers
Sesn1	1.04785	0.341306	0.4689	0.240596	3.07011	2.46245e-05	Immature Fibers
Fgfr1	1.01435	0.288715	0.444976	0.221079	3.51334	2.92168e-05	Immature Fibers
Ptprd	1.3445	0.521647	0.492823	0.303691	2.57741	4.40686e-05	Immature Fibers
Dlg2	1.35407	0.302484	0.315789	0.14017	4.47649	4.54903e-05	Immature Fibers
Sgms2	0.904306	0.0199432	0.267943	0.0159688	45.344	0.000206198	Immature Fibers
Cyr61	0.61244	0.117814	0.23445	0.0790632	5.19836	0.000655989	Immature Fibers
Cnksr1	0.688995	0.0715401	0.334928	0.064017	9.6309	0.00101402	Immature Fibers
Pam	1.08134	0.121859	0.454545	0.0916253	8.87366	0.00114606	Immature Fibers
Dapk2	1.67943	0.405962	0.5311	0.222782	4.13691	0.00235551	Immature Fibers
Slc44a1	1.05742	0.164656	0.421053	0.12846	6.42198	0.00253475	Immature Fibers
Large1	2.41148	0.959404	0.76555	0.503478	2.51352	0.00271014	Immature Fibers
Wwtr1	0.851675	0.146203	0.397129	0.11384	5.82529	0.00322734	Immature Fibers
Cryab	0.842105	0.211498	0.368421	0.147126	3.98163	0.00335765	Immature Fibers
Cacng1	1.54545	0.570546	0.626794	0.349965	2.70873	0.0035556	Immature Fibers
Dysf	1.76555	0.566004	0.660287	0.369198	3.11932	0.00367905	Immature Fibers
Esyt2	1.07656	0.336622	0.5311	0.25252	3.19812	0.00409313	Immature Fibers
Map1b	1.22488	0.137828	0.411483	0.0696238	8.88701	0.00416585	Immature Fibers
Gphn	3.50239	2.31079	0.842105	0.798722	1.51567	0.00487418	Immature Fibers
Des	1.8134	0.538893	0.569378	0.347977	3.36504	0.00577619	Immature Fibers
Arhgap22	0.430622	0.00411639	0.186603	0.00354862	104.611	0.00865012	Immature Fibers
Colq	1.05263	0.0191625	0.296651	0.0120653	54.9318	0.00865277	Immature Fibers
Itgb1	1.27273	0.324911	0.555024	0.241661	3.91715	0.00966738	Immature Fibers
Zfc3h1	0.674641	0.168843	0.363636	0.147055	3.99567	0.0104158	Immature Fibers
Peg3	2.37321	1.12349	0.62201	0.366856	2.11235	0.012692	Immature Fibers
Eda2r	0.708134	0.117388	0.401914	0.0825408	6.03241	0.0168992	Immature Fibers
Celf2	3.51196	2.14996	0.856459	0.761178	1.6335	0.0198458	Immature Fibers
Atf3	0.325359	0.0020582	0.062201	0.00184528	158.08	0.0308902	Immature Fibers
Azin1	0.885167	0.154223	0.382775	0.125479	5.73954	0.0322337	Immature Fibers
Popdc3	1.49282	0.38538	0.593301	0.273031	3.87364	0.0402234	Immature Fibers
Napb	1.10048	0.446771	0.535885	0.310007	2.46318	0.0496122	Immature Fibers
AY036118	1.33014	0.754507	0.564593	0.450745	1.76293	0.0511856	Immature Fibers
Ifrd1	1.49282	0.580128	0.5311	0.379418	2.57327	0.0593425	Immature Fibers
Myo10	1.24402	0.254294	0.574163	0.194535	4.89205	0.100591	Immature Fibers
Rtn4	1.44498	0.46714	0.521531	0.331796	3.09324	0.100618	Immature Fibers
Arl6ip5	0.966507	0.264585	0.497608	0.209936	3.65292	0.111299	Immature Fibers
Cmss1	6.03828	4.27928	0.866029	0.88907	1.41105	0.113311	Immature Fibers
Dclk1	0.961722	0.0227821	0.200957	0.0120653	42.2139	0.124717	Immature Fibers
Col5a3	0.449761	0.0415898	0.177033	0.0346345	10.8142	0.181762	Immature Fibers
Zc3h7a	0.545455	0.123847	0.354067	0.108659	4.40427	0.202417	Immature Fibers
Arhgap10	1.34928	0.65259	0.526316	0.395032	2.06758	0.214109	Immature Fibers
Ccnl1	0.741627	0.193116	0.421053	0.160681	3.84032	0.271858	Immature Fibers
Dlgap4	1.00478	0.251952	0.535885	0.195387	3.988	0.355879	Immature Fibers
Hsp90b1	0.617225	0.108233	0.334928	0.0945351	5.70275	0.373913	Immature Fibers
Hipk2	0.971292	0.322214	0.473684	0.241306	3.01443	0.388464	Immature Fibers
Pdpn	0.311005	0.010362	0.129187	0.00752307	30.0141	0.399268	Immature Fibers
Pvt1	0.818182	0.203478	0.392344	0.154294	4.02099	0.698647	Immature Fibers
Cpeb1	0.947368	0.535557	0.545455	0.334918	1.76894	0.721727	Immature Fibers
Neat1	15.2297	9.84904	0.985646	0.945848	1.54631	0.798643	Immature Fibers
Riok3	0.84689	0.205323	0.45933	0.171895	4.12467	0.957237	Immature Fibers
Phldb1	0.478469	0.0391767	0.258373	0.0369766	12.2131	0.994201	Immature Fibers
Tead4	0.5311	0.071753	0.349282	0.0585522	7.40179	1	Immature Fibers
Dync1h1	0.76555	0.203407	0.444976	0.167282	3.76364	1	Immature Fibers
Hivep3	0.861244	0.248261	0.421053	0.161959	3.4691	1	Immature Fibers
Klhl40	0.832536	0.123066	0.320574	0.104826	6.76495	1	Immature Fibers
Ptpn12	0.899522	0.127537	0.435407	0.103974	7.05301	1	Immature Fibers
Pstpip2	1.02871	0.433996	0.497608	0.290277	2.37032	1	Immature Fibers
2010111I01Rik	2.2201	1.01448	0.69378	0.546629	2.18841	1	Immature Fibers
Maml3	1.2201	0.483534	0.54067	0.293896	2.52329	1	Immature Fibers
Myo18b	2.22967	0.961391	0.636364	0.52775	2.31921	1	Immature Fibers
Iqgap1	1.10526	0.298013	0.526316	0.22264	3.70878	1	Immature Fibers
Zfp697	0.555024	0.0955287	0.330144	0.0772179	5.81002	1	Immature Fibers
Nfkbia	0.382775	0.041022	0.239234	0.038467	9.33097	1	Immature Fibers
Prune2	3.53589	1.57892	0.741627	0.401632	2.23943	1	Immature Fibers
Plk2	0.421053	0.00440028	0.143541	0.00418737	95.6876	1	Immature Fibers
Golgb1	0.564593	0.228247	0.301435	0.182612	2.47361	1	Immature Fibers
Ankrd33b	0.732057	0.253655	0.37799	0.196664	2.88603	1	Immature Fibers
Slc23a2	0.655502	0.189141	0.354067	0.159404	3.46568	1	Immature Fibers
Mical3	1.51196	0.576011	0.617225	0.388502	2.62488	1	Immature Fibers
Lrrfip2	1.44019	0.943506	0.631579	0.536125	1.52643	1	Immature Fibers
Sh3pxd2a	1.1866	0.242938	0.545455	0.187012	4.88438	1	Immature Fibers
Rai14	0.61244	0.132576	0.339713	0.106246	4.61953	1	Immature Fibers
Rabgap1l	0.602871	0.277857	0.382775	0.207949	2.16972	1	Immature Fibers
Klhl41	0.69378	0.225621	0.301435	0.180199	3.07498	1	Immature Fibers
Vamp5	0.794258	0.280979	0.287081	0.207665	2.82675	1	Immature Fibers
Lama2	2.50718	1.20759	0.502392	0.307026	2.07618	1	Immature Fibers
Sorbs1	3.22967	1.53932	0.789474	0.558197	2.09811	1	Immature Fibers
Dip2c	1.55502	0.942158	0.645933	0.515046	1.65049	1	Immature Fibers
Arhgap24	0.842105	0.210504	0.368421	0.142158	4.00043	1	Immature Fibers
Cfl2	1.01435	0.344216	0.535885	0.261462	2.94686	1	Immature Fibers
Ampd3	0.660287	0.0482612	0.368421	0.0419446	13.6815	1	Immature Fibers
Arhgap18	0.511962	0.106955	0.291866	0.0709723	4.78669	1	Immature Fibers
Plpp1	0.602871	0.244074	0.37799	0.187012	2.47003	1	Immature Fibers
Rapgef1	1.09091	0.409155	0.569378	0.306742	2.66625	1	Immature Fibers
Diaph1	0.995215	0.442016	0.526316	0.307523	2.25154	1	Immature Fibers
Slc6a6	1.22967	0.488432	0.574163	0.333357	2.51758	1	Immature Fibers
Gm14005	0.397129	0.0369056	0.210526	0.0269695	10.7607	1	Immature Fibers
Nrd1	0.559809	0.219517	0.339713	0.184812	2.55018	1	Immature Fibers
Sh3d19	0.497608	0.0312988	0.22488	0.0247693	15.8986	1	Immature Fibers
Sptan1	0.760766	0.185947	0.435407	0.152023	4.09129	1	Immature Fibers
Ap2b1	0.626794	0.19929	0.363636	0.168133	3.14513	1	Immature Fibers
Rab3gap2	0.602871	0.0995032	0.37799	0.0899929	6.05881	1	Immature Fibers
Tlr4	0.526316	0.0586941	0.320574	0.0419446	8.9671	1	Immature Fibers
Kcnq4	0.708134	0.16274	0.344498	0.134138	4.35133	1	Immature Fibers
Rock2	1.53589	0.870263	0.650718	0.485735	1.76485	1	Immature Fibers
Jsrp1	0.899522	0.36785	0.497608	0.275727	2.44535	1	Immature Fibers
Lars2	0.755981	0.356991	0.430622	0.262456	2.11765	1	Immature Fibers
Slc22a4	0.564593	0.145848	0.291866	0.11824	3.8711	1	Immature Fibers
Nkain2	0.803828	0.434493	0.38756	0.310007	1.85004	1	Immature Fibers
Spire1	0.526316	0.0755145	0.267943	0.0660043	6.96973	1	Immature Fibers
Hspg2	0.641148	0.171895	0.401914	0.137402	3.72988	1	Immature Fibers
Ncam1	1.52153	0.128247	0.45933	0.0561391	11.8641	1	Immature Fibers
Tex14	0.368421	0.0490419	0.157895	0.0454933	7.51238	1	Immature Fibers
Zeb2	1.16746	0.584741	0.45933	0.35983	1.99655	1	Immature Fibers
Strn3	1.71292	1.30866	0.708134	0.63357	1.30891	1	Immature Fibers
Trp63	1.66029	0.848687	0.430622	0.401561	1.9563	1	Immature Fibers
Cers6	0.497608	0.0242016	0.277512	0.0173882	20.561	1	Immature Fibers
Ubash3b	0.492823	0.00674237	0.248804	0.00574876	73.0934	1	Immature Fibers
Kif5b	0.779904	0.288644	0.435407	0.231015	2.70196	1	Immature Fibers
Cab39l	0.430622	0.187012	0.229665	0.151029	2.30264	1	Immature Fibers
Vwa8	1.57416	0.861178	0.631579	0.502484	1.82792	1	Immature Fibers
Emp1	0.267943	0.00638751	0.0669856	0.00581973	41.9479	1	Immature Fibers
Galnt17	0.679426	0.314407	0.315789	0.175798	2.16097	1	Immature Fibers
Tnfrsf23	0.334928	0.0202271	0.186603	0.0176011	16.5584	1	Immature Fibers
Anxa1	0.502392	0.00731015	0.215311	0.00638751	68.7253	1	Immature Fibers
Klf5	0.315789	0.0208659	0.196172	0.017956	15.1343	1	Immature Fibers
H13	0.382775	0.092193	0.277512	0.0849539	4.15189	1	Immature Fibers
Klhl30	0.454545	0.0572037	0.282297	0.0514549	7.94609	1	Immature Fibers
Stam	0.301435	0.0865153	0.162679	0.0791341	3.48419	1	Immature Fibers
Inppl1	0.478469	0.133073	0.315789	0.115046	3.59553	1	Immature Fibers
Arhgap28	0.296651	0.0151881	0.157895	0.0114975	19.5318	1	Immature Fibers
Uck2	0.444976	0.0534422	0.22488	0.0451384	8.32631	1	Immature Fibers
Snd1	0.76555	0.284528	0.421053	0.228247	2.6906	1	Immature Fibers
Mt1	0.598086	0.094961	0.263158	0.0582683	6.29823	1	Immature Fibers
Ahnak2	0.349282	0.0197303	0.253589	0.0175302	17.7028	1	Immature Fibers
Mical2	0.363636	0.169411	0.196172	0.121859	2.14648	1	Immature Fibers
2810474O19Rik	0.985646	0.151526	0.315789	0.111923	6.5048	1	Immature Fibers
Dot1l	0.995215	0.343222	0.521531	0.257062	2.89962	1	Immature Fibers
Serpine1	0.449761	0.0147622	0.162679	0.0122782	30.467	1	Immature Fibers
Ano6	1.5311	1.09979	0.61244	0.567211	1.39218	1	Immature Fibers
Ralgapa2	0.770335	0.361675	0.411483	0.252661	2.12991	1	Immature Fibers
Cobl	0.880383	0.375444	0.473684	0.268417	2.34491	1	Immature Fibers
Osbpl3	0.507177	0.0992193	0.311005	0.0749468	5.11168	1	Immature Fibers
Mt2	0.679426	0.0757984	0.244019	0.0485451	8.96359	1	Immature Fibers
Cdk6	0.61244	0.0300923	0.339713	0.025763	20.3521	1	Immature Fibers
Mid1	0.555024	0.171327	0.296651	0.12917	3.23956	1	Immature Fibers
Cdk8	1.1244	0.675515	0.578947	0.43648	1.66451	1	Immature Fibers
Kcnn4	0.258373	0.0020582	0.177033	0.00198722	125.534	1	Immature Fibers
Atp13a3	0.444976	0.0720369	0.282297	0.0623137	6.17706	1	Immature Fibers
Esd	0.368421	0.0283889	0.229665	0.0266856	12.9776	1	Immature Fibers
Ddx50	0.535885	0.199787	0.334928	0.167991	2.68228	1	Immature Fibers
Prrc2c	0.535885	0.289709	0.315789	0.234209	1.84974	1	Immature Fibers
Irak2	0.440191	0.0854507	0.272727	0.0736693	5.15141	1	Immature Fibers
Tln1	0.411483	0.0848119	0.301435	0.0775018	4.85171	1	Immature Fibers
Sbno2	0.593301	0.0454223	0.311005	0.0382541	13.0619	1	Immature Fibers
4932438A13Rik	0.688995	0.400213	0.397129	0.301916	1.72157	1	Immature Fibers
Pard3	1.04306	0.720511	0.569378	0.44819	1.44767	1	Immature Fibers
Psmd14	0.69378	0.195813	0.401914	0.161249	3.54308	1	Immature Fibers
Erbin	0.665072	0.23428	0.416268	0.185025	2.83879	1	Immature Fibers
Fndc3b	0.631579	0.148758	0.382775	0.119943	4.24568	1	Immature Fibers
Hspa4l	0.330144	0.0210078	0.129187	0.0188786	15.7153	1	Immature Fibers
Mdm2	0.464115	0.0914123	0.311005	0.0833215	5.07716	1	Immature Fibers
Bnc2	0.803828	0.381831	0.397129	0.242654	2.10519	1	Immature Fibers
Traf3	0.511962	0.101916	0.315789	0.0826118	5.02336	1	Immature Fibers
Myo1e	0.722488	0.263662	0.349282	0.188999	2.7402	1	Immature Fibers
Arih1	1.7177	0.908091	0.650718	0.517601	1.89155	1	Immature Fibers
Kif13b	0.545455	0.294109	0.339713	0.23428	1.8546	1	Immature Fibers
Nfe2l1	0.511962	0.151171	0.354067	0.132505	3.38664	1	Immature Fibers
Herc4	0.674641	0.287012	0.401914	0.222214	2.35057	1	Immature Fibers
C2cd5	0.4689	0.218808	0.325359	0.178708	2.14298	1	Immature Fibers
Kcnq1ot1	1.75598	1.30525	0.602871	0.577431	1.34532	1	Immature Fibers
Sqstm1	0.669856	0.249468	0.406699	0.198652	2.68514	1	Immature Fibers
Atf6	0.698565	0.34088	0.411483	0.258836	2.0493	1	Immature Fibers
Bves	0.545455	0.232434	0.320574	0.188361	2.3467	1	Immature Fibers
Sbf2	0.870813	0.374237	0.488038	0.276437	2.3269	1	Immature Fibers
Phactr4	0.382775	0.150106	0.244019	0.130944	2.55002	1	Immature Fibers
Pvr	0.368421	0.018027	0.220096	0.0171753	20.4372	1	Immature Fibers
Tns3	0.488038	0.122001	0.330144	0.101561	4.00027	1	Immature Fibers

## Sheet: Parly Mature Fibers
The following is Seurat Findallmarkers() analysis of genes upregulated in Partly mature fibers relative to all other myofiber subclusters
gene	Ave.1	Ave.2	Ptc.1	Ptc.2	Fold change	p_val_adj	cluster
5430431A17Rik	6.565	0.479747	0.8975	0.304338	13.6843	2.05771e-214	partly mature
Dlg2	2.5225	0.254407	0.6425	0.128355	9.91522	5.62455e-72	partly mature
Ptprd	2.7475	0.469962	0.7025	0.295057	5.84622	5.37153e-68	partly mature
Dapk2	2.9475	0.351968	0.78	0.211382	8.37435	5.93969e-66	partly mature
Snta1	3.5025	0.966257	0.9025	0.520397	3.62481	5.0019e-65	partly mature
Reep1	2.9525	0.636089	0.8475	0.379883	4.64165	1.37749e-55	partly mature
Srl	3.28	0.828909	0.835	0.495144	3.95701	3.69644e-50	partly mature
Myo18b	3.395	0.910425	0.8825	0.519174	3.72903	7.50663e-40	partly mature
Msi2	6.035	2.37197	0.97	0.811137	2.5443	1.24659e-39	partly mature
Arpp21	1.66	0.184114	0.6425	0.124901	9.01615	3.45861e-35	partly mature
Ncam1	1.5275	0.108929	0.5125	0.0490683	14.0229	4.54943e-32	partly mature
Lpp	2.635	0.788978	0.815	0.456795	3.33977	6.47398e-29	partly mature
Map1b	1.395	0.117994	0.475	0.0630981	11.8226	8.65165e-24	partly mature
Atp2a1	22.645	10.6326	1	0.967336	2.12978	2.15726e-21	partly mature
Ryr1	12.1025	5.86352	0.99	0.931002	2.06403	1.11647e-20	partly mature
Celf2	4.85	2.09274	0.9575	0.756961	2.31754	1.34923e-19	partly mature
Mat2a	2.685	0.758616	0.8075	0.447658	3.53934	2.06451e-19	partly mature
Speg	2.4475	0.965393	0.845	0.551694	2.53524	7.67595e-19	partly mature
Casq1	3.245	1.24174	0.8825	0.590834	2.61326	1.14329e-18	partly mature
Stim1	2.6375	1.13706	0.8375	0.59587	2.31958	1.66105e-18	partly mature
Peg3	4.9225	1.03295	0.8925	0.355565	4.76547	1.19615e-17	partly mature
Sorbs1	3.2325	1.51601	0.765	0.555723	2.13224	2.06828e-16	partly mature
Runx1	1.8525	0.383913	0.6075	0.192964	4.82532	4.29956e-16	partly mature
Cdh13	9.785	3.70602	0.9825	0.832938	2.6403	4.37331e-16	partly mature
Cap2	3.665	1.46903	0.8575	0.63796	2.49485	1.32297e-14	partly mature
Dtna	4.2525	2.1562	0.925	0.741564	1.97222	1.69107e-14	partly mature
Prune2	4.025	1.53795	0.7925	0.395496	2.61712	4.17484e-14	partly mature
Igdcc4	1.005	0.148428	0.5325	0.117922	6.77096	4.92866e-14	partly mature
Snrnp70	2.1125	0.799266	0.83	0.473487	2.64305	9.80277e-14	partly mature
Ppp1r12b	5.445	2.91057	0.96	0.813656	1.87077	1.07811e-13	partly mature
Rps6ka3	2	0.51054	0.6875	0.322613	3.91742	1.8855e-13	partly mature
Mybpc2	3.905	1.52594	0.8375	0.605223	2.55908	2.16402e-13	partly mature
Mical3	1.4375	0.565292	0.7025	0.382905	2.54293	2.20852e-13	partly mature
Tpm2	2.295	1.0195	0.7575	0.524858	2.25111	6.83129e-13	partly mature
Ccdc141	0.8975	0.0638895	0.415	0.0499316	14.0477	1.05629e-12	partly mature
Flnc	1.7	0.534643	0.57	0.29333	3.17969	1.4147e-12	partly mature
Tead1	3.125	1.62084	0.8675	0.669113	1.92802	1.96553e-12	partly mature
Auts2	1.4025	0.284121	0.4975	0.16253	4.93627	2.40688e-12	partly mature
Mef2a	1.9425	0.861213	0.71	0.499532	2.25554	2.47173e-12	partly mature
Lrrfip1	3.215	1.58335	0.8675	0.672566	2.0305	5.2601e-12	partly mature
Nkain2	1.3675	0.413195	0.595	0.302971	3.30957	8.04097e-12	partly mature
Dag1	1.5075	0.544931	0.6625	0.37571	2.7664	1.67081e-11	partly mature
Itgb1bp2	1.1825	0.302612	0.5675	0.235772	3.90765	1.73938e-11	partly mature
Usp25	1.6775	0.53047	0.6725	0.361465	3.16229	1.92816e-11	partly mature
Zbtb16	4.015	1.78437	0.88	0.680049	2.25009	2.07173e-11	partly mature
Usp2	2.3975	1.10231	0.8225	0.575581	2.17498	4.42975e-11	partly mature
Clasp1	1.2925	0.437657	0.6375	0.324915	2.95322	4.64738e-11	partly mature
Mast2	2.78	1.08008	0.845	0.553421	2.57389	1.24309e-10	partly mature
Mylpf	4.5775	1.88294	0.81	0.654004	2.43104	1.38668e-10	partly mature
Pdlim3	5.765	2.52248	0.93	0.714656	2.28545	1.56452e-10	partly mature
Actc1	1.0125	0.0378444	0.315	0.0214404	26.7543	3.59621e-10	partly mature
Tacc2	8.09	4.43485	0.98	0.883733	1.82419	6.52109e-10	partly mature
Airn	4.2425	2.24469	0.8825	0.682999	1.89001	9.26331e-10	partly mature
Sik3	1.545	0.662062	0.685	0.422476	2.33362	9.49283e-10	partly mature
Atp1a2	3.0775	1.27016	0.86	0.62652	2.42292	4.39202e-09	partly mature
Rbm24	3.38	1.61702	0.895	0.658465	2.09026	4.51789e-09	partly mature
Neo1	1.54	0.679258	0.675	0.426865	2.26718	8.59847e-09	partly mature
Dnmt3a	1.5775	0.568746	0.6925	0.385495	2.77365	9.02889e-09	partly mature
Cacna2d1	6.5475	3.60537	0.97	0.856249	1.81604	1.05401e-08	partly mature
Mcu	1.505	0.541909	0.6575	0.362328	2.77722	1.20875e-08	partly mature
Sobp	2.535	1.27822	0.75	0.566012	1.98322	2.29641e-08	partly mature
Myom3	0.64	0.0585654	0.285	0.0380603	10.928	2.46275e-08	partly mature
Palld	5.98	3.17915	0.9225	0.795309	1.88101	2.54239e-08	partly mature
Pygm	4.9825	2.51766	0.955	0.778185	1.97902	1.27339e-07	partly mature
Prkag3	2.3925	0.938341	0.8025	0.421901	2.54971	1.62639e-07	partly mature
Gm28653	1.0075	0.113533	0.2525	0.0374128	8.87404	1.91788e-07	partly mature
5031425E22Rik	1.635	0.787179	0.7125	0.46694	2.07704	2.03211e-07	partly mature
Trim7	1.87	0.543924	0.7225	0.346284	3.43798	2.88868e-07	partly mature
Grb10	1.2475	0.125621	0.4125	0.0871286	9.9307	3.44419e-07	partly mature
Fry	2.065	1.06849	0.76	0.554572	1.93263	5.06782e-07	partly mature
Cdk14	2.475	0.770919	0.73	0.308511	3.21045	5.86583e-07	partly mature
Nav2	1.27	0.516656	0.55	0.30218	2.45812	1.46698e-06	partly mature
Mypn	5.045	2.93223	0.97	0.825311	1.72054	1.91124e-06	partly mature
Mybpc1	21.2175	10.1182	0.9675	0.877257	2.09696	2.44445e-06	partly mature
Tnik	2.37	1.22512	0.7925	0.572343	1.9345	2.8568e-06	partly mature
Pbxip1	1.265	0.37607	0.6175	0.267213	3.36373	2.94832e-06	partly mature
Myl1	14.1875	7.09188	0.9475	0.89805	2.00053	3.43885e-06	partly mature
Myo18a	1.475	0.47766	0.7225	0.342399	3.08797	4.76177e-06	partly mature
Pde7b	3.09	1.63997	0.77	0.616735	1.88418	4.96747e-06	partly mature
Mbnl2	4.675	2.59817	0.9375	0.79941	1.79934	6.96199e-06	partly mature
Ttn	97.8875	58.95	1	0.994316	1.66052	7.23288e-06	partly mature
Plcb4	0.8025	0.150083	0.45	0.105835	5.34705	7.68716e-06	partly mature
Myom2	2.3975	1.30081	0.7975	0.598244	1.84308	7.80841e-06	partly mature
Kif1b	4.09	2.51277	0.8825	0.787323	1.62769	1.28768e-05	partly mature
Rab10	1.765	0.965681	0.7325	0.530038	1.82773	1.92359e-05	partly mature
2010111I01Rik	1.7475	1.01151	0.755	0.542845	1.72761	2.19062e-05	partly mature
Ank1	1.31	0.41226	0.685	0.287934	3.17761	2.60741e-05	partly mature
Actn2	3.9375	1.60235	0.6975	0.471833	2.45734	2.92495e-05	partly mature
Myo10	1.0475	0.246349	0.5875	0.188934	4.2521	3.05525e-05	partly mature
Macf1	1.43	0.495575	0.655	0.322325	2.88554	4.59793e-05	partly mature
Actg1	1.525	0.654508	0.665	0.383337	2.33	4.76826e-05	partly mature
Slc16a10	1.92	1.0182	0.695	0.489891	1.88568	7.13547e-05	partly mature
Foxn3	4.89	2.57047	0.9225	0.802216	1.90237	7.47446e-05	partly mature
Dlgap4	1.0375	0.240665	0.5825	0.189366	4.31098	8.90793e-05	partly mature
Dot1l	0.96	0.335276	0.525	0.253328	2.86331	0.000100485	partly mature
Cacna1s	1.4175	0.569106	0.6975	0.390172	2.49075	0.000136207	partly mature
Sgms1	1.85	1.17685	0.7575	0.599827	1.572	0.000138973	partly mature
Pstpip2	1.18	0.421469	0.605	0.284337	2.79973	0.000153507	partly mature
Des	1.4125	0.532916	0.635	0.343046	2.65051	0.000168875	partly mature
Pkm	1.3225	0.599252	0.655	0.385567	2.20692	0.000169757	partly mature
Rbms1	1.1825	0.722354	0.5325	0.412044	1.63701	0.000202975	partly mature
Arhgap10	1.575	0.636521	0.6825	0.388733	2.47439	0.00020422	partly mature
Serpinb6a	0.9325	0.241384	0.515	0.186704	3.86313	0.000205883	partly mature
Obscn	5.67	3.73789	0.9775	0.886611	1.5169	0.000214407	partly mature
Tmem38a	2.335	1.1898	0.8625	0.624218	1.96252	0.00024971	partly mature
Brwd1	1.175	0.334772	0.6175	0.258364	3.50985	0.000322874	partly mature
Camk2d	1.8475	0.850133	0.6675	0.434492	2.17319	0.000331584	partly mature
Tpm1	13.22	7.17785	0.975	0.919563	1.84178	0.000339852	partly mature
Ldb3	8.8475	4.90855	0.98	0.907044	1.80247	0.000396268	partly mature
Sypl2	1.4325	0.453486	0.6725	0.320311	3.15886	0.000564535	partly mature
Kansl1l	1.53	0.864235	0.595	0.458522	1.77035	0.000566524	partly mature
Smpx	1.305	0.627959	0.51	0.370027	2.07816	0.000610976	partly mature
Ndrg3	0.595	0.247572	0.33	0.19987	2.40334	0.000613208	partly mature
Taco1	1.6025	0.646162	0.6025	0.27153	2.48003	0.000636153	partly mature
Lrrfip2	1.78	0.926901	0.7525	0.531333	1.92038	0.000680992	partly mature
Pvalb	2.96	1.27606	0.8	0.555508	2.31963	0.000716187	partly mature
Neb	33.0225	20.5826	1	0.980934	1.60439	0.00093021	partly mature
Camk2b	0.815	0.178862	0.475	0.152241	4.55659	0.00108868	partly mature
Cpeb3	2.8575	1.60558	0.815	0.667098	1.77973	0.00109747	partly mature
Ppargc1b	1.2575	0.573063	0.6225	0.375207	2.19435	0.00143688	partly mature
Kidins220	1.5175	0.707461	0.6675	0.424563	2.14499	0.0014385	partly mature
Aco2	1.3075	0.651414	0.63	0.427297	2.00717	0.00147841	partly mature
Ctif	0.8125	0.198072	0.4725	0.159004	4.10205	0.00149508	partly mature
Rap1gds1	1.2875	0.504569	0.6025	0.34355	2.55168	0.00173577	partly mature
Gm26917	2.9075	1.80725	0.805	0.665947	1.6088	0.00209109	partly mature
Tcf12	1.8425	0.878193	0.745	0.504856	2.09806	0.00218825	partly mature
Gnas	0.9625	0.365638	0.5275	0.27153	2.63239	0.0022291	partly mature
Ttc7b	1.015	0.341535	0.5725	0.26412	2.97187	0.00242595	partly mature
Jph2	2.24	0.988704	0.7775	0.522843	2.26559	0.00257541	partly mature
Slc25a12	1.815	1.0718	0.7575	0.564213	1.69341	0.00257944	partly mature
Alpk3	1.4575	0.621915	0.67	0.401899	2.34357	0.00261375	partly mature
Rbfox2	1.7175	0.936326	0.745	0.530326	1.8343	0.00278861	partly mature
Trp53inp2	0.6725	0.189438	0.43	0.157206	3.54997	0.00323236	partly mature
Rbms3	0.7125	0.098856	0.4275	0.061803	7.20745	0.00325096	partly mature
Csnk1a1	1.0925	0.61285	0.63	0.412907	1.78266	0.00341188	partly mature
Ablim2	0.9725	0.498525	0.545	0.304842	1.95075	0.00526095	partly mature
Musk	0.775	0.260738	0.4225	0.168717	2.97233	0.00585075	partly mature
Sptan1	0.6625	0.180876	0.4075	0.148932	3.66272	0.00653155	partly mature
Asph	1.675	0.714296	0.7025	0.453126	2.34497	0.00865333	partly mature
Ank3	7.4725	4.61314	0.9775	0.87697	1.61983	0.0112982	partly mature
Dysf	1.54	0.556011	0.7375	0.362976	2.76973	0.0118027	partly mature
Sh3pxd2a	1.005	0.235197	0.5725	0.181308	4.27302	0.0135794	partly mature
Park2	6.0525	4.10785	0.96	0.866825	1.4734	0.0185163	partly mature
Plce1	0.5775	0.0539607	0.345	0.0413699	10.7022	0.0193271	partly mature
Nxn	1.5825	0.823225	0.6325	0.446435	1.92232	0.021243	partly mature
Rora	9.755	5.7361	0.98	0.867472	1.70063	0.0252751	partly mature
Ppp1r14c	1.495	0.365854	0.65	0.243399	4.08633	0.0273139	partly mature
Plec	0.665	0.217138	0.4125	0.178646	3.06257	0.0290908	partly mature
Rbm39	1.9375	1.35333	0.785	0.649615	1.43165	0.0390534	partly mature
Tcf4	1.6175	1.18124	0.74	0.58846	1.36933	0.0398982	partly mature
Rsrp1	3.605	2.50637	0.91	0.752572	1.43834	0.0410262	partly mature
Gpatch8	2.1625	1.42694	0.7975	0.653284	1.51548	0.0446493	partly mature
Ankrd10	0.7275	0.264336	0.41	0.196417	2.75218	0.0477259	partly mature
Camta1	0.82	0.306137	0.4875	0.227426	2.67854	0.049374	partly mature
Srgap2	0.7275	0.227283	0.415	0.171667	3.20086	0.0866474	partly mature
Ttc3	0.6325	0.235628	0.47	0.185625	2.68431	0.0878613	partly mature
Chchd3	2.3075	1.40125	0.8075	0.639183	1.64674	0.0905447	partly mature
Acta1	5.18	3.12274	0.895	0.787251	1.6588	0.108921	partly mature
Agl	3.235	2.4283	0.8675	0.770415	1.33221	0.112724	partly mature
Kcnn3	0.5375	0.103317	0.3125	0.0777034	5.20245	0.113209	partly mature
Gatsl2	0.725	0.309375	0.43	0.226131	2.34344	0.149926	partly mature
Cmya5	5.065	3.34103	0.925	0.843658	1.516	0.159676	partly mature
Rhoq	0.83	0.303403	0.4725	0.232607	2.73563	0.171177	partly mature
Kcnq1ot1	1.7375	1.29959	0.7125	0.573926	1.33696	0.186831	partly mature
Neat1	15.73	9.7607	0.99	0.945176	1.61156	0.190769	partly mature
Zfpm2	0.8175	0.1208	0.4	0.0779193	6.76738	0.197692	partly mature
Utrn	0.7625	0.167926	0.4	0.0963379	4.5407	0.246762	partly mature
Actb	0.73	0.275991	0.46	0.215987	2.64501	0.261412	partly mature
Eya4	4.5625	2.45953	0.88	0.700266	1.85503	0.273849	partly mature
Mprip	0.915	0.30218	0.5375	0.241528	3.028	0.279845	partly mature
Atxn2	0.8425	0.378085	0.4925	0.28887	2.22834	0.294602	partly mature
Usp28	0.7475	0.296208	0.445	0.230448	2.52356	0.296933	partly mature
Fgfr1	0.7475	0.286423	0.45	0.217857	2.60977	0.324362	partly mature
Luc7l3	0.8925	0.46471	0.4975	0.34132	1.92055	0.333294	partly mature
Enah	1.0675	0.252536	0.475	0.186057	4.22712	0.335088	partly mature
Myoz1	2.91	1.80991	0.87	0.693287	1.60781	0.352001	partly mature
Hspg2	0.535	0.168501	0.345	0.135405	3.17505	0.400391	partly mature
Casz1	1.48	0.829988	0.71	0.492841	1.78316	0.463392	partly mature
Pcdh7	1.165	0.43924	0.5	0.198935	2.65231	0.465391	partly mature
Smg1	1.045	0.560976	0.6	0.390316	1.86283	0.48402	partly mature
Gpi1	1.2	0.522843	0.625	0.373264	2.29514	0.502842	partly mature
Zfp385b	1.3125	0.551263	0.495	0.244262	2.3809	0.513833	partly mature
Ptp4a2	1.05	0.513346	0.59	0.354702	2.0454	0.527976	partly mature
Mkl1	1.08	0.433269	0.58	0.311677	2.49268	0.532895	partly mature
Tlcd2	0.8075	0.269947	0.5125	0.211022	2.99132	0.561255	partly mature
Jph1	6.1225	3.43017	0.945	0.819411	1.78489	0.66962	partly mature
Chrnb1	0.6175	0.108641	0.4125	0.0926685	5.68386	0.690164	partly mature
Ogdh	1.2625	0.758688	0.6175	0.465501	1.66406	0.700324	partly mature
Pde10a	1.655	0.481402	0.52	0.204835	3.43788	0.730661	partly mature
Bin1	1.7475	0.893589	0.7575	0.495719	1.9556	0.860872	partly mature
Ptprm	1.025	0.639974	0.4725	0.369595	1.60163	0.888153	partly mature
Ccdc88c	0.74	0.234405	0.45	0.186488	3.15692	0.919074	partly mature
Galnt17	0.975	0.300885	0.44	0.1703	3.24044	0.989654	partly mature
Pard3	1.2975	0.708756	0.665	0.443773	1.83067	1	partly mature
Bnc2	1.0625	0.368588	0.5675	0.235628	2.88262	1	partly mature
Gbf1	1.505	0.848838	0.67	0.504641	1.77301	1	partly mature
Slc44a2	0.8	0.278869	0.51	0.216994	2.86873	1	partly mature
Stat5b	1.135	0.73142	0.5875	0.429096	1.55178	1	partly mature
Cacng1	1.2175	0.566588	0.5925	0.347147	2.14883	1	partly mature
Nfat5	1.1575	0.505504	0.6	0.329232	2.28979	1	partly mature
Lnpep	1.3425	0.797036	0.6525	0.480466	1.68437	1	partly mature
Lama2	2.5975	1.18714	0.7675	0.296712	2.18804	1	partly mature
Sntb1	0.875	0.131808	0.3325	0.0807252	6.63844	1	partly mature
Nipsnap2	1.555	0.796388	0.7175	0.488093	1.95257	1	partly mature
Casq2	0.5575	0.0443197	0.25	0.032952	12.579	1	partly mature
Ankrd1	1.06	0.243039	0.235	0.0661918	4.36144	1	partly mature
Alpk2	1.19	0.773149	0.5175	0.396288	1.53916	1	partly mature
Arid5b	0.92	0.273833	0.455	0.190301	3.35972	1	partly mature
Mef2d	1.01	0.533779	0.5625	0.375423	1.89217	1	partly mature
Adamts20	0.925	0.143032	0.465	0.0845385	6.46709	1	partly mature
Lrp6	0.88	0.336571	0.535	0.261242	2.6146	1	partly mature
Adcy2	2.2075	1.38621	0.71	0.592705	1.59247	1	partly mature
Arhgap24	0.6775	0.206562	0.4	0.138139	3.27989	1	partly mature
Col24a1	0.5575	0.130873	0.3025	0.0777034	4.25986	1	partly mature
Samd4	2.2775	1.42442	0.775	0.619757	1.5989	1	partly mature
Gm42418	30.045	18.4382	1	0.971077	1.6295	1	partly mature
Nrip1	1.2975	0.734441	0.5875	0.40895	1.76665	1	partly mature
Hivep2	3.1275	2.1154	0.8825	0.730412	1.47844	1	partly mature
Irs1	0.9825	0.819915	0.4275	0.397798	1.19829	1	partly mature
Zhx2	0.7775	0.34132	0.4925	0.264336	2.27792	1	partly mature
Nt5c2	0.4925	0.0711562	0.325	0.0627383	6.92139	1	partly mature
Ckm	4.445	2.95949	0.9175	0.825815	1.50195	1	partly mature
Ppfibp2	0.595	0.300237	0.3425	0.225412	1.98176	1	partly mature
Map4	6.165	4.55371	0.9725	0.898482	1.35384	1	partly mature
Ncoa1	1.3375	0.831858	0.6075	0.484639	1.60785	1	partly mature
Rock2	1.4325	0.864091	0.665	0.483056	1.65781	1	partly mature
Maml3	0.8825	0.483128	0.4475	0.293187	1.82664	1	partly mature
Ddx17	0.995	0.547953	0.58	0.377006	1.81585	1	partly mature
Tet2	0.53	0.210878	0.3675	0.175408	2.5133	1	partly mature
Vwa8	1.3925	0.856608	0.655	0.500036	1.6256	1	partly mature
Etl4	2.1175	1.41183	0.765	0.620692	1.49983	1	partly mature
Dmpk	0.8825	0.495503	0.5425	0.315346	1.78102	1	partly mature
Prickle1	0.645	0.157062	0.33	0.116267	4.10667	1	partly mature
Ldlrad4	1.1475	0.552342	0.525	0.33506	2.07752	1	partly mature
Psap	0.67	0.323836	0.4275	0.249874	2.06895	1	partly mature
Lmo7	1.49	0.854378	0.695	0.468523	1.74396	1	partly mature
Prkca	3.09	2.24721	0.85	0.751493	1.37504	1	partly mature
Fam69a	0.5825	0.205986	0.37	0.158645	2.82786	1	partly mature
Slc6a6	0.865	0.48874	0.5175	0.331679	1.76986	1	partly mature
Nsd1	1.2025	0.546658	0.6375	0.37348	2.19973	1	partly mature
Ank2	3.4525	2.62465	0.7125	0.608821	1.31541	1	partly mature
Sltm	0.925	0.468379	0.5425	0.337722	1.9749	1	partly mature
Stat3	0.5775	0.232751	0.33	0.165408	2.4812	1	partly mature
Dennd1a	1.565	1.12044	0.72	0.596158	1.39677	1	partly mature
Pgm5	0.4475	0.138643	0.28	0.0951867	3.22771	1	partly mature
Slc38a2	1.1225	0.672207	0.5175	0.373192	1.66987	1	partly mature
Cald1	0.37	0.0346068	0.19	0.026117	10.6915	1	partly mature
Fkbp5	1.0325	0.206849	0.4275	0.129722	4.99155	1	partly mature
Chd7	0.8075	0.395136	0.48	0.291748	2.0436	1	partly mature
Cux1	1.3925	0.682279	0.6925	0.442334	2.04095	1	partly mature
Pdlim5	3.0675	1.56011	0.7725	0.621699	1.9662	1	partly mature
Tnni2	2.25	1.44593	0.795	0.635226	1.55609	1	partly mature
Dgkz	0.81	0.3842	0.5125	0.292611	2.10828	1	partly mature
Prrx1	0.6725	0.336715	0.4025	0.23901	1.99724	1	partly mature
Ankrd17	1.4475	0.916325	0.71	0.519678	1.57968	1	partly mature
Son	2.695	1.99748	0.86	0.749047	1.3492	1	partly mature
Zmiz1	0.97	0.407799	0.495	0.300957	2.37862	1	partly mature
Ubn2	1.5925	1.03266	0.6975	0.556731	1.54213	1	partly mature
Rbm20	6.795	4.09216	0.9375	0.767969	1.66049	1	partly mature
Ksr1	1.02	0.636521	0.59	0.410173	1.60246	1	partly mature
Clybl	0.845	0.495	0.4675	0.330887	1.70707	1	partly mature
Ankrd9	0.46	0.155839	0.32	0.126772	2.95177	1	partly mature
Asap1	0.7425	0.40413	0.4475	0.289661	1.83728	1	partly mature
Mark3	0.6225	0.390172	0.43	0.296352	1.59545	1	partly mature
Filip1	2.3325	1.72646	0.7975	0.699906	1.35103	1	partly mature
Rbm28	0.49	0.177926	0.3625	0.154543	2.75395	1	partly mature
Myo1e	0.6125	0.260522	0.31	0.187927	2.35105	1	partly mature
Ccar1	0.8375	0.353766	0.5025	0.270451	2.36738	1	partly mature
Ubap2	0.605	0.253328	0.39	0.203828	2.38821	1	partly mature
Gm43824	0.45	0.0627383	0.22	0.0313692	7.17265	1	partly mature
Nisch	0.645	0.201453	0.4375	0.170228	3.20173	1	partly mature
Nf1	0.8375	0.371969	0.5125	0.273185	2.25153	1	partly mature
Ube2h	1.3325	0.62616	0.62	0.399525	2.12805	1	partly mature
Celf1	0.9525	0.464278	0.595	0.333765	2.05157	1	partly mature
Rreb1	0.8525	0.392474	0.47	0.278293	2.17212	1	partly mature
Rilpl1	1.1325	0.636808	0.56	0.417584	1.7784	1	partly mature
Mylk2	1.7525	1.08893	0.6725	0.540686	1.60938	1	partly mature
Mtss1	0.7775	0.251241	0.4325	0.194043	3.09464	1	partly mature
Cd55	0.62	0.266278	0.3575	0.208504	2.32839	1	partly mature
Smad3	0.61	0.237715	0.355	0.175192	2.5661	1	partly mature
Herc1	1.1825	0.746241	0.635	0.472048	1.58461	1	partly mature
Spop	0.9575	0.621124	0.5575	0.398446	1.54156	1	partly mature
Jarid2	1.4025	0.883517	0.66	0.488452	1.58741	1	partly mature
Chd9	0.835	0.51716	0.4875	0.358227	1.61459	1	partly mature
Sec24a	1.16	0.575005	0.625	0.37571	2.01737	1	partly mature
Mtdh	1.0575	0.59846	0.5375	0.394273	1.76703	1	partly mature
Chd4	0.5825	0.138571	0.375	0.115404	4.20362	1	partly mature
Eno3	2.0125	1.22448	0.735	0.600331	1.64356	1	partly mature
Amot	0.86	0.369091	0.405	0.234333	2.33005	1	partly mature
Mamstr	0.5075	0.129794	0.375	0.111015	3.91006	1	partly mature
Tmem38b	0.46	0.143536	0.32	0.122815	3.20478	1	partly mature
Slc7a11	0.555	0.199727	0.345	0.140514	2.7788	1	partly mature
Pgm2	1.9175	1.2134	0.7775	0.58846	1.58027	1	partly mature
Ssh2	1.515	0.909994	0.665	0.49428	1.66485	1	partly mature
Kat6b	0.69	0.535938	0.455	0.372113	1.28746	1	partly mature
Smarcd3	0.61	0.292467	0.4425	0.229585	2.0857	1	partly mature
Srpk3	0.465	0.083819	0.305	0.0771279	5.54767	1	partly mature
Notch2	0.455	0.0984963	0.3375	0.0874164	4.61946	1	partly mature
Slc25a4	1.145	0.829772	0.5875	0.473703	1.3799	1	partly mature
Ddx39b	0.4025	0.145262	0.305	0.129362	2.77085	1	partly mature
Ccnt2	0.8775	0.581409	0.5525	0.400964	1.50927	1	partly mature
Rab27b	0.365	0.0452551	0.225	0.0318728	8.0654	1	partly mature
Zfhx3	0.7775	0.403338	0.495	0.294913	1.92766	1	partly mature
Ahdc1	0.44	0.150155	0.3375	0.1267	2.93031	1	partly mature
Ccnl2	0.83	0.379308	0.51	0.290093	2.1882	1	partly mature
Pds5a	0.6175	0.208648	0.41	0.17289	2.95953	1	partly mature
Peak1	2.045	1.53212	0.8225	0.665372	1.33475	1	partly mature
Tnks2	0.905	0.521261	0.5175	0.361321	1.73618	1	partly mature
Camk2a	1.33	0.854522	0.66	0.500108	1.55643	1	partly mature
Stim2	0.6325	0.405137	0.3925	0.283186	1.5612	1	partly mature
Gm15675	0.4775	0.162026	0.325	0.136772	2.94706	1	partly mature
Pclo	0.305	0.0347507	0.175	0.0255414	8.7768	1	partly mature
Sms	0.33	0.0852579	0.2425	0.0715159	3.87061	1	partly mature
Actn3	2.1725	1.30002	0.7525	0.533636	1.67113	1	partly mature
Rhot1	0.7225	0.384344	0.4725	0.295705	1.87983	1	partly mature
Wnk1	1.6175	0.996043	0.715	0.542197	1.62393	1	partly mature
Zim1	0.34	0.0292107	0.245	0.0253975	11.6396	1	partly mature
Tom1	0.5275	0.29369	0.39	0.229585	1.79611	1	partly mature
Fyco1	1.075	0.677099	0.62	0.435283	1.58766	1	partly mature
Mdga1	0.4625	0.0932441	0.315	0.0760486	4.9601	1	partly mature
Ndel1	0.56	0.312612	0.3525	0.232391	1.79136	1	partly mature
Myl6	0.585	0.214908	0.3925	0.176272	2.7221	1	partly mature
Ppp3ca	2.85	1.87049	0.8725	0.714152	1.52366	1	partly mature
Gys1	1.5575	1.12289	0.6625	0.570545	1.38705	1	partly mature
Itsn1	0.5275	0.278365	0.385	0.219512	1.89499	1	partly mature
Prkcq	0.89	0.706238	0.45	0.427441	1.2602	1	partly mature
Ip6k3	0.735	0.213828	0.45	0.16771	3.43734	1	partly mature
Obsl1	0.4125	0.146341	0.3025	0.120944	2.81875	1	partly mature
Rcor1	0.4525	0.152457	0.3125	0.132528	2.96805	1	partly mature
Cdyl2	0.325	0.15404	0.225	0.120009	2.10984	1	partly mature
Osbpl3	0.515	0.093388	0.37	0.070005	5.51463	1	partly mature
Tmem63b	0.4875	0.185697	0.375	0.158501	2.62525	1	partly mature
Bmpr1a	1.7225	1.07619	0.7475	0.559609	1.60055	1	partly mature
Vcl	0.84	0.369667	0.48	0.269444	2.27232	1	partly mature
Ncor1	1.1675	0.804662	0.605	0.495719	1.45092	1	partly mature
Akap6	1.8425	1.28635	0.72	0.586445	1.43235	1	partly mature
Tob2	0.5475	0.300741	0.36	0.221023	1.8205	1	partly mature
Pitpna	0.5925	0.183323	0.3725	0.152097	3.23201	1	partly mature
Tmod4	0.5625	0.249658	0.4	0.204475	2.25308	1	partly mature
Rbm5	0.7	0.410605	0.4475	0.311173	1.7048	1	partly mature
St3gal3	0.62	0.280092	0.4075	0.220591	2.21356	1	partly mature
Stxbp4	2.13	1.19951	0.69	0.530182	1.77572	1	partly mature
Bcl2l13	0.2425	0.0992877	0.1875	0.089287	2.4424	1	partly mature
Pknox2	0.91	0.472696	0.475	0.310238	1.92513	1	partly mature
Ccdc6	0.455	0.165408	0.35	0.142672	2.75078	1	partly mature
Smg6	0.8325	0.525649	0.54	0.357796	1.58376	1	partly mature
Hip1	0.625	0.312684	0.3525	0.20541	1.99882	1	partly mature
Atp6v0a1	0.5825	0.240089	0.425	0.196345	2.42618	1	partly mature
Kif13b	0.56	0.290237	0.3725	0.231887	1.92946	1	partly mature
Ppp2r3a	2.6525	1.73581	0.7975	0.691129	1.52811	1	partly mature
Cbfb	0.5525	0.212174	0.3225	0.157853	2.604	1	partly mature
Luc7l2	4.01	3.17239	0.915	0.836535	1.26403	1	partly mature
Tead4	0.3625	0.0702928	0.2275	0.0580617	5.157	1	partly mature
Dnajc7	0.6175	0.305993	0.4425	0.246708	2.01802	1	partly mature
2810474O19Rik	0.3725	0.157709	0.23	0.111591	2.36194	1	partly mature
Cul4a	0.3025	0.130009	0.245	0.116627	2.32676	1	partly mature
2810403A07Rik	0.445	0.278869	0.3075	0.223541	1.59573	1	partly mature
Tln2	0.695	0.286999	0.4475	0.218289	2.42161	1	partly mature
Ndufs1	0.605	0.357364	0.42	0.278509	1.69295	1	partly mature
Wdr26	0.6825	0.313907	0.45	0.248507	2.17421	1	partly mature
Bcl6	0.7775	0.40154	0.46	0.275775	1.9363	1	partly mature
Napb	0.7625	0.447514	0.4525	0.309303	1.70386	1	partly mature
Akap13	1.8775	1.39542	0.7425	0.644147	1.34547	1	partly mature
Abcc5	0.9525	0.42521	0.5575	0.312325	2.24007	1	partly mature
Pja2	0.71	0.353407	0.43	0.264623	2.00902	1	partly mature
Arfgef2	0.5525	0.253759	0.37	0.209152	2.17726	1	partly mature
Nfic	0.6575	0.32103	0.43	0.252464	2.04809	1	partly mature
Timp2	0.245	0.0652565	0.1925	0.0534571	3.75442	1	partly mature
Cab39	0.8475	0.368228	0.4775	0.267501	2.30156	1	partly mature
Mafg	0.3975	0.164832	0.3125	0.14001	2.41155	1	partly mature
Ppp2r5c	0.4025	0.191525	0.3075	0.162386	2.10156	1	partly mature
Ppard	0.4675	0.183538	0.32	0.151234	2.54715	1	partly mature
Pik3c2b	0.5025	0.240305	0.3475	0.194187	2.09109	1	partly mature
Rapgef2	0.8825	0.400748	0.4575	0.284409	2.20213	1	partly mature
Sf3b1	0.64	0.337003	0.45	0.26412	1.89909	1	partly mature
Usp20	0.445	0.085186	0.3325	0.0754731	5.22386	1	partly mature
Mga	0.505	0.254263	0.365	0.201525	1.98613	1	partly mature
Rfx7	1.56	0.850853	0.68	0.467947	1.83346	1	partly mature
Glul	0.74	0.310814	0.39	0.202892	2.38085	1	partly mature
Klc1	0.455	0.163537	0.3375	0.139363	2.78225	1	partly mature
Tom1l2	1.26	0.782071	0.625	0.467875	1.61111	1	partly mature
Chd2	0.9825	0.573207	0.51	0.391827	1.71404	1	partly mature
Acsl6	0.4775	0.212245	0.32	0.173754	2.24975	1	partly mature
Ppargc1a	1.2175	0.765379	0.4775	0.40636	1.59072	1	partly mature
Acaca	0.4825	0.223325	0.3275	0.179006	2.16052	1	partly mature
Nedd4	2.7025	2.00885	0.865	0.730412	1.3453	1	partly mature
Trp63	1.23	0.849917	0.52	0.39859	1.4472	1	partly mature
Myh9	0.3125	0.071372	0.205	0.063242	4.37847	1	partly mature
Tpst2	0.2225	0.037053	0.1625	0.034319	6.00491	1	partly mature
Malt1	0.4625	0.209871	0.305	0.159508	2.20373	1	partly mature
Gapvd1	0.6725	0.356788	0.4775	0.276854	1.88487	1	partly mature
Magi1	0.45	0.112886	0.275	0.0772717	3.98633	1	partly mature
Dusp27	0.7625	0.28074	0.495	0.2139	2.71604	1	partly mature
Zeb1	1.105	0.600187	0.61	0.388301	1.84109	1	partly mature
Kansl1	1.4725	1.22757	0.715	0.623354	1.19952	1	partly mature
Inpp4b	0.435	0.193827	0.3025	0.131089	2.24427	1	partly mature
Usp29	0.4875	0.0451831	0.275	0.0346068	10.7894	1	partly mature
Atp9b	0.6775	0.507734	0.4575	0.363839	1.33436	1	partly mature
Mapk14	0.515	0.240161	0.3775	0.194834	2.14439	1	partly mature
Ano5	1.905	1.30053	0.6425	0.579178	1.46479	1	partly mature
Tpi1	0.565	0.342399	0.355	0.255198	1.65012	1	partly mature
Npepps	0.5875	0.312037	0.405	0.242176	1.88279	1	partly mature
Nras	0.33	0.0670552	0.26	0.0602921	4.92132	1	partly mature
Rptor	0.92	0.50867	0.5725	0.366789	1.80864	1	partly mature
Crtc3	0.685	0.392618	0.43	0.291963	1.7447	1	partly mature
Lrrc20	0.755	0.536801	0.4475	0.373696	1.40648	1	partly mature
Aak1	0.94	0.577452	0.56	0.391755	1.62784	1	partly mature
Kcnq4	0.5225	0.160587	0.355	0.130945	3.25369	1	partly mature
Mapk12	0.6225	0.299806	0.425	0.232751	2.07634	1	partly mature
Myo6	0.7125	0.399525	0.435	0.295057	1.78337	1	partly mature
Ppfia1	0.66	0.286855	0.405	0.232391	2.30081	1	partly mature
Rapgef1	0.7575	0.409382	0.4925	0.305346	1.85035	1	partly mature
Map2k5	0.7125	0.344269	0.45	0.267357	2.0696	1	partly mature
Nipbl	1.2975	1.0272	0.6725	0.566588	1.26315	1	partly mature
Tsc22d1	0.6775	0.432117	0.415	0.302324	1.56786	1	partly mature
Cnot4	0.96	0.619613	0.5775	0.414562	1.54935	1	partly mature
Srgap3	0.3625	0.0571264	0.2625	0.0438161	6.34558	1	partly mature
Osbpl8	0.4375	0.246565	0.3	0.196993	1.77438	1	partly mature
Znrf1	0.73	0.472336	0.4625	0.334628	1.54551	1	partly mature
Kmt2e	0.905	0.699835	0.5325	0.446147	1.29316	1	partly mature
1700025G04Rik	1.3275	0.855385	0.5775	0.454925	1.55193	1	partly mature
Ttc28	0.415	0.24455	0.295	0.188791	1.69699	1	partly mature
Ambra1	0.84	0.618318	0.5125	0.408447	1.35852	1	partly mature

## Sheet: Type IIa Fibers
The following is Seurat Findallmarkers() analysis of genes upregulated in Type IIa Fibers relative to all other myofiber subclusters
gene	Ave.1	Ave.2	Ptc.1	Ptc.2	Fold change	p_val_adj	cluster
Myh1	17.9206	2.72624	0.955556	0.293382	2.0755	4.99836e-144	Type IIa Fibers
Ank2	6.26984	1.63642	0.933333	0.520767	1.18534	3.62039e-115	Type IIa Fibers
Cd36	1.49524	0.184665	0.577778	0.107531	0.677979	1.42027e-51	Type IIa Fibers
Actn2	2.81587	0.883341	0.825397	0.359836	0.740056	4.49427e-51	Type IIa Fibers
Agbl1	19.054	4.87503	0.790476	0.546508	1.61465	4.53548e-49	Type IIa Fibers
Ptpn3	1.61587	0.449749	0.647619	0.242629	0.56171	8.19285e-36	Type IIa Fibers
Myh2	1.20635	0.0516659	0.107937	0.0138749	0.644136	1.46507e-29	Type IIa Fibers
Rcan2	1.4381	0.423642	0.542857	0.237517	0.504433	5.35877e-27	Type IIa Fibers
Sorbs1	2.99683	1.41022	0.850794	0.507896	0.551145	3.12628e-26	Type IIa Fibers
Ckmt2	2.14286	0.971885	0.809524	0.481333	0.479248	2.24144e-23	Type IIa Fibers
Adk	2.06984	0.932725	0.768254	0.474304	0.472731	2.25478e-23	Type IIa Fibers
Atp1b1	1.15238	0.288635	0.568254	0.196257	0.461954	3.8219e-23	Type IIa Fibers
Pdk4	1.3619	0.438704	0.507937	0.212597	0.463164	2.67732e-21	Type IIa Fibers
Mybpc1	17.7619	9.46335	0.996825	0.851392	0.785693	1.17585e-17	Type IIa Fibers
Tbc1d4	0.869841	0.121041	0.422222	0.0878138	0.436199	1.27752e-17	Type IIa Fibers
Nrp1	0.952381	0.224372	0.447619	0.141853	0.408481	5.90826e-17	Type IIa Fibers
Qk	1.91111	0.982748	0.755556	0.519489	0.390937	2.34758e-15	Type IIa Fibers
Fhl1	1.49206	0.534916	0.533333	0.210224	0.462142	9.43765e-14	Type IIa Fibers
Pitpnc1	1.26984	0.628389	0.590476	0.369512	0.315042	2.39748e-11	Type IIa Fibers
Prune2	3.13016	1.73601	0.774603	0.412232	0.457505	2.22482e-10	Type IIa Fibers
Esrrg	2.05079	0.975354	0.695238	0.345048	0.445143	2.67885e-09	Type IIa Fibers
Fgf1	0.742857	0.219352	0.428571	0.146417	0.305541	5.67442e-08	Type IIa Fibers
Gys1	1.60635	0.96723	0.720635	0.526335	0.281423	1.08531e-06	Type IIa Fibers
Kcnq5	6.93651	4.34906	0.866667	0.654587	0.493167	2.53161e-06	Type IIa Fibers
Tango2	0.765079	0.268188	0.393651	0.199452	0.285781	3.31913e-06	Type IIa Fibers
Angpt1	0.879365	0.363578	0.352381	0.174715	0.284778	6.61111e-06	Type IIa Fibers
Zfp385b	0.961905	0.414696	0.393651	0.186399	0.294683	1.91041e-05	Type IIa Fibers
Tmem65	0.914286	0.399452	0.539683	0.279325	0.280437	2.30373e-05	Type IIa Fibers
Ank	1.38095	0.865632	0.653968	0.475582	0.238576	0.000327363	Type IIa Fibers
Ppargc1a	1.07937	0.583021	0.51746	0.338841	0.253573	0.000605793	Type IIa Fibers
Acsl1	0.860317	0.445824	0.52381	0.319398	0.225855	0.00184008	Type IIa Fibers
Vegfa	1.1746	0.674487	0.625397	0.403743	0.247314	0.00526365	Type IIa Fibers
Ppargc1b	0.92381	0.507896	0.539683	0.341762	0.221372	0.00835303	Type IIa Fibers
Ppip5k1	0.631746	0.26189	0.396825	0.20073	0.218492	0.012705	Type IIa Fibers
Tead1	2.06667	1.45778	0.790476	0.631858	0.234	0.01804	Type IIa Fibers
Palld	4.75873	3.28526	0.873016	0.783569	0.354778	0.0219251	Type IIa Fibers
Coq8a	0.533333	0.18147	0.368254	0.148517	0.215737	0.0964689	Type IIa Fibers
Trak1	0.701587	0.345048	0.431746	0.261707	0.20419	0.124032	Type IIa Fibers
Atp1a2	1.75873	1.27777	0.749206	0.61351	0.19753	0.124286	Type IIa Fibers
Pde7b	1.86984	1.3812	0.685714	0.5644	0.194741	0.132089	Type IIa Fibers
Pbx1	1.55556	1.10388	0.673016	0.551985	0.196002	0.206532	Type IIa Fibers
Ppp2r3a	2.15556	1.60429	0.790476	0.663624	0.205326	0.438718	Type IIa Fibers
Vwa8	1.24127	0.802921	0.628571	0.477408	0.209628	0.474986	Type IIa Fibers
Gbe1	2.1619	1.54943	0.726984	0.561661	0.229657	0.531795	Type IIa Fibers
Slc20a2	0.784127	0.419808	0.479365	0.300958	0.202332	0.630151	Type IIa Fibers
Ccdc85a	0.422222	0.133181	0.177778	0.0662711	0.183325	0.765151	Type IIa Fibers
Acss2	0.647619	0.299315	0.380952	0.222547	0.203491	0.923478	Type IIa Fibers
Slc25a12	1.32381	0.950434	0.631746	0.527978	0.171911	1	Type IIa Fibers
Pank1	0.403175	0.0965769	0.292063	0.0817891	0.196906	1	Type IIa Fibers
B3galt1	0.968254	0.631401	0.396825	0.291465	0.173783	1	Type IIa Fibers
Inpp4b	0.412698	0.114925	0.288889	0.085623	0.190041	1	Type IIa Fibers
Mlip	3.40635	2.7675	0.87619	0.782382	0.181421	1	Type IIa Fibers
Hadha	0.463492	0.145322	0.336508	0.129073	0.199511	1	Type IIa Fibers
Slc25a4	0.996825	0.653218	0.590476	0.411684	0.175692	1	Type IIa Fibers
Ppara	0.35873	0.0995892	0.238095	0.0705614	0.167903	1	Type IIa Fibers
Wnt5b	0.32381	0.0726609	0.209524	0.049749	0.165008	1	Type IIa Fibers
Fam13a	0.628571	0.322136	0.371429	0.219261	0.178826	1	Type IIa Fibers
Pfkfb1	0.634921	0.354176	0.403175	0.244911	0.162537	1	Type IIa Fibers
Ucp3	0.68254	0.410954	0.380952	0.247284	0.153995	1	Type IIa Fibers
Ppp1r12b	3.50476	2.71502	0.914286	0.787494	0.223418	1	Type IIa Fibers
Acadm	0.374603	0.123323	0.292063	0.107713	0.161363	1	Type IIa Fibers
Chchd3	1.64127	1.20338	0.75873	0.594158	0.184848	1	Type IIa Fibers
Retreg1	0.701587	0.419626	0.434921	0.28325	0.159023	1	Type IIa Fibers
Rpl3l	1.03492	0.812323	0.609524	0.488453	0.109896	1	Type IIa Fibers
Sdhb	0.387302	0.143496	0.273016	0.123414	0.155415	1	Type IIa Fibers
Nipsnap2	1.07619	0.775354	0.571429	0.474121	0.148473	1	Type IIa Fibers
Mb	0.384127	0.153902	0.298413	0.0918302	0.146508	1	Type IIa Fibers
Mitf	0.866667	0.605203	0.507937	0.39434	0.137978	1	Type IIa Fibers
Lmcd1	0.571429	0.276586	0.307937	0.150251	0.175698	1	Type IIa Fibers
Rmdn1	0.885714	0.568508	0.501587	0.359836	0.167998	1	Type IIa Fibers
Alpk3	0.892063	0.608946	0.526984	0.392058	0.148632	1	Type IIa Fibers
Car3	3.09206	2.17115	0.520635	0.338384	0.287804	1	Type IIa Fibers
Dock4	1.47619	1.08215	0.669841	0.534003	0.173568	1	Type IIa Fibers
Kcnc1	0.51746	0.263806	0.35873	0.201643	0.153218	1	Type IIa Fibers
Nceh1	0.250794	0.0521223	0.184127	0.0440895	0.133317	1	Type IIa Fibers
Mfn1	0.526984	0.315929	0.35873	0.249749	0.125826	1	Type IIa Fibers
Tacc2	5.46984	4.59781	0.961905	0.872113	0.179091	1	Type IIa Fibers
Slf1	0.501587	0.244363	0.298413	0.178457	0.156538	1	Type IIa Fibers
Lpl	0.260317	0.0732999	0.193651	0.053309	0.124597	1	Type IIa Fibers
Padi2	0.396825	0.162483	0.247619	0.118211	0.148436	1	Type IIa Fibers
Acacb	0.95873	0.657508	0.584127	0.421908	0.154904	1	Type IIa Fibers
Aco2	0.850794	0.586399	0.609524	0.393336	0.140419	1	Type IIa Fibers
Slc27a1	0.269841	0.0689183	0.206349	0.0620721	0.133715	1	Type IIa Fibers
Klf12	1.08254	0.730443	0.546032	0.390233	0.174985	1	Type IIa Fibers
Ptprk	0.403175	0.175993	0.27619	0.13099	0.143268	1	Type IIa Fibers
Hivep3	0.463492	0.248471	0.292063	0.159562	0.131761	1	Type IIa Fibers
Prkg1	1.14921	0.645094	0.428571	0.185395	0.25167	1	Type IIa Fibers
Itgb6	2.02222	1.60393	0.761905	0.602373	0.158424	1	Type IIa Fibers
Tdg	0.498413	0.227111	0.330159	0.15299	0.165838	1	Type IIa Fibers
Etfa	0.48254	0.285988	0.355556	0.226654	0.118999	1	Type IIa Fibers
Myom3	0.27619	0.0508444	0.177778	0.0250114	0.150403	1	Type IIa Fibers
Fam214a	0.822222	0.576267	0.498413	0.382474	0.13155	1	Type IIa Fibers
Ldb3	5.8254	5.07932	0.984127	0.899133	0.144552	1	Type IIa Fibers
Plpp3	0.460317	0.245367	0.301587	0.173072	0.131893	1	Type IIa Fibers
Asb15	0.596825	0.368781	0.380952	0.248471	0.132604	1	Type IIa Fibers
St3gal3	0.444444	0.268097	0.333333	0.211045	0.108024	1	Type IIa Fibers
Agpat3	0.330159	0.158923	0.260317	0.135737	0.110117	1	Type IIa Fibers
Ogdh	0.892063	0.626837	0.587302	0.415701	0.138773	1	Type IIa Fibers
2310016D03Rik	0.463492	0.267549	0.28254	0.154541	0.119571	1	Type IIa Fibers
Slc2a4	0.647619	0.424829	0.44127	0.313555	0.126813	1	Type IIa Fibers
Clip4	0.377778	0.195436	0.279365	0.154267	0.115106	1	Type IIa Fibers
Camta1	0.450794	0.268553	0.333333	0.203195	0.111477	1	Type IIa Fibers
Dusp11	0.526984	0.320858	0.406349	0.250205	0.122758	1	Type IIa Fibers
Znrf1	0.622222	0.429576	0.425397	0.314377	0.110086	1	Type IIa Fibers
Tns1	1.01905	0.795892	0.568254	0.433136	0.110785	1	Type IIa Fibers
Kcnq4	0.333333	0.161479	0.222222	0.130899	0.110374	1	Type IIa Fibers

## Sheet: Type IIx Fibers
The following is Seurat Findallmarkers() analysis of genes upregulated in Type IIx Fibers relative to all other myofiber subclusters
gene	Ave.1	Ave.2	Ptc.1	Ptc.2	Fold change	p_val_adj	cluster
Myh1	10.1029	2.28055	0.599681	0.275859	1.49948	9.1708e-107	Type IIx Fibers
Fhl1	1.75359	0.41244	0.515949	0.182109	0.637777	1.53588e-60	Type IIx Fibers
Ank2	3.44258	1.55601	0.749601	0.505092	0.614032	6.513e-49	Type IIx Fibers
Prune2	3.44976	1.5653	0.77193	0.378594	0.612171	3.23226e-45	Type IIx Fibers
Sorbs1	2.77671	1.28904	0.796651	0.482528	0.538353	9.15977e-40	Type IIx Fibers
Kcnq5	7.97847	3.97604	0.781499	0.645367	0.739629	1.49138e-32	Type IIx Fibers
Mybpc1	15.4378	8.97634	0.934609	0.845547	0.667821	2.57985e-26	Type IIx Fibers
Ano5	2.16667	1.26508	0.747209	0.563299	0.351777	2.60473e-26	Type IIx Fibers
Dtna	3.08533	2.03944	0.851675	0.710463	0.332186	4.68354e-22	Type IIx Fibers
Itgb6	2.50797	1.50389	0.732057	0.591154	0.36352	1.55768e-17	Type IIx Fibers
Ldb3	6.63955	4.90745	0.948166	0.895667	0.322804	6.90958e-17	Type IIx Fibers
Car3	3.79187	1.9972	0.435407	0.331969	0.535037	5.5398e-16	Type IIx Fibers
Mlip	3.79266	2.65925	0.882775	0.772764	0.314131	1.20818e-15	Type IIx Fibers
Lmo7	1.39793	0.821985	0.625997	0.448882	0.267944	1.40838e-13	Type IIx Fibers
Neat1	13.3381	10.1316	0.980064	0.938698	0.338353	3.80766e-12	Type IIx Fibers
Gbe1	2.34609	1.46895	0.701754	0.549321	0.32522	8.81855e-12	Type IIx Fibers
Ptpn3	0.929027	0.426418	0.408293	0.234625	0.271594	4.30648e-11	Type IIx Fibers
Kif1b	3.38676	2.44688	0.869219	0.767372	0.276623	9.33029e-11	Type IIx Fibers
Dmpk	0.944976	0.478534	0.512759	0.300919	0.248769	1.50762e-10	Type IIx Fibers
Cdk14	1.56778	0.960763	0.595694	0.373702	0.269059	3.49648e-10	Type IIx Fibers
Agbl1	8.39793	4.87989	0.560606	0.552416	0.595838	1.71471e-09	Type IIx Fibers
Camk2d	1.40351	0.873203	0.607656	0.430312	0.244363	2.16365e-09	Type IIx Fibers
Son	2.64593	1.95707	0.819777	0.732827	0.231536	2.24917e-09	Type IIx Fibers
Runx1	0.91866	0.48123	0.441786	0.23133	0.234251	2.58571e-09	Type IIx Fibers
Mir133a-1hg	1.76555	1.28544	0.661085	0.554313	0.196773	2.03762e-08	Type IIx Fibers
Airn	3.67703	2.4394	0.775917	0.703974	0.354774	3.24991e-08	Type IIx Fibers
Qk	1.42424	0.956669	0.674641	0.507488	0.211812	1.86166e-07	Type IIx Fibers
Neb	25.4203	20.8059	0.990431	0.976637	0.265834	2.26697e-07	Type IIx Fibers
Atp1b1	0.6563	0.269768	0.38437	0.184405	0.226873	2.68977e-07	Type IIx Fibers
Pdk4	0.862041	0.414736	0.342105	0.205671	0.245179	2.72944e-07	Type IIx Fibers
Ptprg	1.17783	0.811701	0.535088	0.426018	0.176599	8.92025e-07	Type IIx Fibers
Plcl1	1.84769	1.27656	0.625199	0.443091	0.231811	1.22731e-06	Type IIx Fibers
Bin1	1.43222	0.953874	0.665072	0.51278	0.216533	2.52638e-06	Type IIx Fibers
Pdlim3	3.56061	2.751	0.778309	0.719449	0.227011	2.62875e-06	Type IIx Fibers
Crhr2	0.766348	0.402456	0.431419	0.274361	0.203472	6.58946e-06	Type IIx Fibers
Pcdh7	0.868421	0.53105	0.371611	0.240315	0.180521	6.61239e-06	Type IIx Fibers
Tacc2	5.74083	4.48213	0.909091	0.870308	0.256021	6.81091e-06	Type IIx Fibers
Ppp2r3a	2.05821	1.5648	0.756778	0.65595	0.187025	9.74399e-06	Type IIx Fibers
Hdac9	0.862839	0.54403	0.440989	0.305911	0.170331	1.41776e-05	Type IIx Fibers
Cd36	0.502392	0.186102	0.23445	0.10643	0.194947	1.56226e-05	Type IIx Fibers
Gys1	1.36842	0.937101	0.650718	0.516873	0.19768	3.71768e-05	Type IIx Fibers
Zfp385b	0.791866	0.384685	0.320574	0.176118	0.227431	4.91664e-05	Type IIx Fibers
Tns1	1.13238	0.760783	0.587719	0.418031	0.18218	5.84112e-05	Type IIx Fibers
Ckmt2	1.40829	0.954073	0.600478	0.476737	0.206344	6.67e-05	Type IIx Fibers
Ano6	1.43142	1.05721	0.637161	0.548123	0.166591	8.62352e-05	Type IIx Fibers
Actn2	1.42185	0.876697	0.569378	0.348243	0.250363	0.000119304	Type IIx Fibers
Vegfa	0.974482	0.652656	0.512759	0.397065	0.165201	0.000200916	Type IIx Fibers
Hivep3	0.49681	0.224141	0.27193	0.149661	0.166838	0.000653102	Type IIx Fibers
Dmd	40.6842	34.5535	0.978469	0.954273	0.223692	0.000684201	Type IIx Fibers
Pfkm	2.76236	2.32208	0.842105	0.78734	0.139949	0.000788044	Type IIx Fibers
Ndrg2	0.989633	0.612819	0.541467	0.390575	0.194361	0.000844804	Type IIx Fibers
1700025G04Rik	1.26475	0.882388	0.601276	0.456669	0.179709	0.00128183	Type IIx Fibers
Art3	1.00399	0.692991	0.521531	0.403055	0.157669	0.0015333	Type IIx Fibers
Gm11266	0.708134	0.402057	0.378788	0.262181	0.173029	0.00223952	Type IIx Fibers
Cdh13	5.22169	4.13628	0.911483	0.840655	0.234972	0.00259098	Type IIx Fibers
Cacng1	1.00159	0.641274	0.526316	0.384485	0.184495	0.00268448	Type IIx Fibers
Nav2	0.774322	0.476238	0.440989	0.258686	0.163985	0.00442939	Type IIx Fibers
Gpc4	0.393142	0.15006	0.228868	0.0965455	0.154529	0.00671909	Type IIx Fibers
Hip1	0.600478	0.347145	0.354864	0.225539	0.14787	0.00705284	Type IIx Fibers
Ankrd1	0.691388	0.290635	0.157895	0.0798722	0.232603	0.0107506	Type IIx Fibers
Art1	2.0614	1.565	0.739234	0.649261	0.188078	0.0158067	Type IIx Fibers
Myom2	1.77671	1.42113	0.724083	0.633786	0.14266	0.032945	Type IIx Fibers
Pitpnc1	0.996013	0.602536	0.511962	0.358626	0.203126	0.0522948	Type IIx Fibers
Ppargc1b	0.748804	0.490815	0.450558	0.334365	0.142186	0.0584387	Type IIx Fibers
Rbfox2	1.23684	0.902855	0.633971	0.514876	0.157114	0.0731482	Type IIx Fibers
Lrrfip2	1.22249	0.952776	0.616427	0.533446	0.126103	0.103577	Type IIx Fibers
Limch1	1.72887	1.36432	0.677831	0.605232	0.148424	0.121881	Type IIx Fibers
Rcan2	0.624402	0.430411	0.326156	0.236022	0.110788	0.147841	Type IIx Fibers
Ablim2	0.84051	0.548023	0.46252	0.323383	0.156772	0.188094	Type IIx Fibers
Rilpl1	0.816587	0.614018	0.492823	0.400359	0.107679	0.234351	Type IIx Fibers
Dysf	0.874003	0.61871	0.483254	0.392572	0.134205	0.26008	Type IIx Fibers
Jsrp1	0.579745	0.380891	0.39075	0.282049	0.115727	0.331019	Type IIx Fibers
Plin4	0.492823	0.286741	0.342903	0.216853	0.124487	0.402447	Type IIx Fibers
Cpe	0.657097	0.430811	0.405901	0.284145	0.128414	0.422043	Type IIx Fibers
Me3	0.784689	0.557208	0.447368	0.351737	0.122946	0.480874	Type IIx Fibers
Lnpep	0.999203	0.766873	0.572568	0.462959	0.116323	0.536046	Type IIx Fibers
Malat1	209.53	183.255	0.997608	0.992612	0.191345	0.56988	Type IIx Fibers
Ttn	69.3589	61.8559	0.999203	0.992412	0.160272	0.583	Type IIx Fibers
Nfib	2.3453	1.94878	0.783892	0.71236	0.138046	0.728949	Type IIx Fibers
Rbms1	0.948963	0.670028	0.490431	0.384485	0.143353	0.787761	Type IIx Fibers
Plpp1	0.463317	0.231629	0.30941	0.179014	0.142505	0.826855	Type IIx Fibers
Dot1l	0.587719	0.338359	0.411483	0.246006	0.146185	0.851536	Type IIx Fibers
Rbm20	5.02711	4.36571	0.871611	0.751797	0.14261	0.987061	Type IIx Fibers
Asap1	0.554226	0.36252	0.369219	0.26248	0.11256	1	Type IIx Fibers
Kcnc1	0.437799	0.25	0.3126	0.192692	0.115654	1	Type IIx Fibers
Aox1	0.636364	0.420228	0.377193	0.273662	0.123407	1	Type IIx Fibers
Trak1	0.550239	0.330571	0.385167	0.251597	0.129949	1	Type IIx Fibers
Farp1	0.522329	0.297025	0.330941	0.211262	0.13499	1	Type IIx Fibers
Akap13	1.56858	1.31739	0.704147	0.61901	0.105301	1	Type IIx Fibers
Clec2d	1.04944	0.836362	0.515152	0.451078	0.104504	1	Type IIx Fibers
Ppp1r12b	3.14833	2.6856	0.839713	0.784944	0.135868	1	Type IIx Fibers
Eif4g3	2.73206	2.30791	0.831738	0.757288	0.13548	1	Type IIx Fibers
Glis3	0.263158	0.084365	0.125997	0.0558107	0.118729	1	Type IIx Fibers
Ptprd	0.665869	0.465855	0.38437	0.259285	0.112518	1	Type IIx Fibers
Vwa8	1.0303	0.788239	0.585327	0.46865	0.120108	1	Type IIx Fibers
Macf1	0.770335	0.539637	0.449761	0.336861	0.125438	1	Type IIx Fibers
Sgcd	3.78788	3.09585	0.795056	0.754193	0.183713	1	Type IIx Fibers
Nrp1	0.433014	0.221146	0.256778	0.137081	0.13144	1	Type IIx Fibers
Gatsl2	0.502392	0.322784	0.332536	0.231929	0.107453	1	Type IIx Fibers
Znrf1	0.58134	0.416633	0.403509	0.306709	0.0951214	1	Type IIx Fibers
Amot	0.554226	0.361621	0.310207	0.226438	0.113109	1	Type IIx Fibers
Pbx1	1.36443	1.08546	0.623604	0.546825	0.124877	1	Type IIx Fibers
Gm28653	0.280702	0.139677	0.0805423	0.0430312	0.0920851	1	Type IIx Fibers
Ahnak	0.452153	0.243411	0.284689	0.172823	0.128355	1	Type IIx Fibers
Hnrnpu	0.598884	0.416833	0.407496	0.304712	0.104774	1	Type IIx Fibers
Samd4	1.56858	1.34864	0.672249	0.597843	0.0917741	1	Type IIx Fibers
Snta1	1.30144	1.05052	0.633174	0.520667	0.114039	1	Type IIx Fibers
Des	0.774322	0.57518	0.442584	0.351837	0.107462	1	Type IIx Fibers
Slc25a12	1.17544	0.934006	0.613238	0.520567	0.114084	1	Type IIx Fibers
Msi2	2.80223	2.34006	0.864434	0.791933	0.145992	1	Type IIx Fibers
Cmya5	4.12679	3.55112	0.902711	0.846446	0.142354	1	Type IIx Fibers
Rbm25	0.933812	0.764876	0.5311	0.468351	0.0855614	1	Type IIx Fibers
Slc25a36	0.54386	0.359525	0.362041	0.26877	0.108523	1	Type IIx Fibers
Atp2c1	0.686603	0.485923	0.42504	0.331869	0.112002	1	Type IIx Fibers
Pard3	0.913078	0.704772	0.539075	0.438299	0.107037	1	Type IIx Fibers
Pde4dip	8.38038	7.76418	0.968102	0.939297	0.0882892	1	Type IIx Fibers
Arl6ip5	0.42185	0.264477	0.291069	0.205272	0.0969318	1	Type IIx Fibers
Mcu	0.775917	0.558407	0.466507	0.360124	0.117719	1	Type IIx Fibers
Rcsd1	0.606061	0.427216	0.41547	0.307109	0.102568	1	Type IIx Fibers
Pde7a	2.02392	1.67682	0.696172	0.598043	0.130145	1	Type IIx Fibers
Txlnb	1.12759	0.952576	0.596491	0.514377	0.0830781	1	Type IIx Fibers
Fam13a	0.524721	0.30641	0.314992	0.212061	0.130475	1	Type IIx Fibers
Obscn	4.311	3.77995	0.925837	0.879692	0.126812	1	Type IIx Fibers
Golga4	0.72807	0.553315	0.471292	0.383187	0.0955094	1	Type IIx Fibers
Vcl	0.544657	0.394069	0.375598	0.278954	0.0880062	1	Type IIx Fibers
Tbc1d4	0.269537	0.125998	0.181818	0.0865615	0.0942578	1	Type IIx Fibers
Eno3	1.48644	1.24421	0.673844	0.59395	0.103889	1	Type IIx Fibers
Tmem38a	1.47209	1.23253	0.704944	0.626298	0.103141	1	Type IIx Fibers
Myot	2.5	2.17802	0.764753	0.690096	0.107107	1	Type IIx Fibers
Tom1l2	0.985646	0.759884	0.53748	0.453974	0.113435	1	Type IIx Fibers
Adamts5	0.313397	0.128794	0.210526	0.0874601	0.119977	1	Type IIx Fibers
Pde10a	0.822169	0.609724	0.341308	0.246705	0.112907	1	Type IIx Fibers
Kidins220	0.803828	0.643271	0.486443	0.404653	0.0850735	1	Type IIx Fibers
AY036118	0.909888	0.728834	0.464912	0.434804	0.0926792	1	Type IIx Fibers
Abcg2	0.250399	0.0885583	0.178628	0.0739816	0.107673	1	Type IIx Fibers
Tmem65	0.588517	0.391973	0.385167	0.274261	0.113925	1	Type IIx Fibers
Pnisr	0.838915	0.676118	0.515949	0.428415	0.085198	1	Type IIx Fibers
Wls	0.409091	0.286242	0.272727	0.20028	0.0755107	1	Type IIx Fibers
Fgf1	0.416268	0.211162	0.283892	0.138079	0.127976	1	Type IIx Fibers
Aldh1a1	1.61483	1.31689	0.570175	0.513279	0.124096	1	Type IIx Fibers
Mef2c	8.26236	7.07827	0.949761	0.902356	0.176873	1	Type IIx Fibers
Cped1	5.25678	4.58976	0.904306	0.859525	0.139104	1	Type IIx Fibers
Abtb2	0.283892	0.145068	0.196172	0.109625	0.0904708	1	Type IIx Fibers
Ksr1	0.877193	0.690695	0.510367	0.433107	0.0966832	1	Type IIx Fibers
Ankrd10	0.461722	0.283047	0.281499	0.204373	0.108707	1	Type IIx Fibers
Snrnp70	1.05981	0.894768	0.579745	0.502696	0.0799935	1	Type IIx Fibers
Adk	1.126	0.944289	0.542265	0.47504	0.086397	1	Type IIx Fibers
Zeb2	0.750399	0.599241	0.41547	0.36272	0.0815503	1	Type IIx Fibers
Irs1	1.08692	0.921526	0.515949	0.422923	0.079447	1	Type IIx Fibers
Itga7	0.341308	0.179812	0.248006	0.143071	0.103111	1	Type IIx Fibers
Pkia	0.744817	0.55022	0.440191	0.352935	0.106088	1	Type IIx Fibers
Acta1	3.37959	2.91074	0.811802	0.753295	0.131554	1	Type IIx Fibers
Dcaf6	1.4386	1.29792	0.645136	0.59365	0.060262	1	Type IIx Fibers
Nipsnap2	0.978469	0.759385	0.572568	0.464856	0.110224	1	Type IIx Fibers
Dock4	1.22807	1.07628	0.575758	0.533047	0.0694861	1	Type IIx Fibers
Agpat3	0.289474	0.147963	0.225678	0.128395	0.0920467	1	Type IIx Fibers
Ssh2	1.07656	0.889776	0.545455	0.479732	0.0903579	1	Type IIx Fibers
Herc3	0.399522	0.258087	0.305423	0.194988	0.0876456	1	Type IIx Fibers
Ubr2	0.681021	0.504992	0.434609	0.360823	0.0979764	1	Type IIx Fibers
Park2	4.51595	3.97005	0.908293	0.847943	0.126233	1	Type IIx Fibers
Sgcg	0.8126	0.615815	0.510367	0.39996	0.104644	1	Type IIx Fibers
Nedd4l	0.682616	0.516873	0.405901	0.33756	0.0920079	1	Type IIx Fibers
Slc6a6	0.718501	0.501098	0.451356	0.332468	0.12025	1	Type IIx Fibers
Tnrc6c	0.958533	0.760084	0.565391	0.474441	0.10017	1	Type IIx Fibers
Metap1d	0.618022	0.484724	0.411483	0.340755	0.0753915	1	Type IIx Fibers
Nf1	0.545455	0.390974	0.370016	0.281949	0.0903246	1	Type IIx Fibers
Phlda3	0.296651	0.142572	0.214514	0.116713	0.100188	1	Type IIx Fibers
Aldoa	1.79426	1.47534	0.712919	0.627097	0.126664	1	Type IIx Fibers
Mtdh	0.783094	0.60014	0.46571	0.388978	0.0981005	1	Type IIx Fibers
Cobl	0.549442	0.403754	0.362041	0.283846	0.0848921	1	Type IIx Fibers
Inpp4b	0.26236	0.105831	0.179426	0.0802716	0.103439	1	Type IIx Fibers
Adamtsl5	0.299841	0.14377	0.220893	0.11871	0.101384	1	Type IIx Fibers
Diaph1	0.61882	0.421625	0.38756	0.292332	0.112941	1	Type IIx Fibers
Fyco1	0.799841	0.646965	0.485646	0.418431	0.0810056	1	Type IIx Fibers
Tpr	0.348485	0.256689	0.27512	0.207268	0.0575225	1	Type IIx Fibers
Hsd17b4	0.348485	0.213958	0.267145	0.176318	0.0851026	1	Type IIx Fibers
4930578G10Rik	0.233652	0.0970447	0.148325	0.0689896	0.091047	1	Type IIx Fibers
Aco2	0.689793	0.581769	0.452153	0.392772	0.059135	1	Type IIx Fibers
Rab11fip3	0.704944	0.577276	0.442584	0.361422	0.0697516	1	Type IIx Fibers
Tmod4	0.414673	0.263578	0.314992	0.21246	0.0932227	1	Type IIx Fibers
Rapgef1	0.539075	0.383486	0.389952	0.286741	0.0912296	1	Type IIx Fibers
Chchd3	1.36762	1.19659	0.657097	0.591454	0.0751992	1	Type IIx Fibers
Kat6b	0.61244	0.501098	0.401116	0.356729	0.0628363	1	Type IIx Fibers
Plpp3	0.405901	0.232029	0.259968	0.166234	0.108222	1	Type IIx Fibers
Cfl2	0.476077	0.317492	0.327751	0.240715	0.0954916	1	Type IIx Fibers
Macrod1	0.688995	0.559205	0.452153	0.375899	0.0713713	1	Type IIx Fibers
Rbm24	1.89793	1.72484	0.720096	0.670727	0.0655284	1	Type IIx Fibers
Pam	0.259171	0.134285	0.184211	0.0944489	0.0820403	1	Type IIx Fibers
Cpeb3	1.76874	1.50948	0.712121	0.633586	0.102823	1	Type IIx Fibers
F830016B08Rik	0.460128	0.271266	0.213716	0.151657	0.115236	1	Type IIx Fibers
Pgm5	0.272727	0.139377	0.172249	0.0917532	0.0872338	1	Type IIx Fibers
Nxn	1.02472	0.84405	0.523126	0.448083	0.0888554	1	Type IIx Fibers
Tpm2	1.1252	0.958566	0.541467	0.485923	0.07905	1	Type IIx Fibers
Stard7	0.631579	0.449681	0.414673	0.321585	0.103335	1	Type IIx Fibers
Yap1	0.3126	0.194089	0.248804	0.161342	0.0758932	1	Type IIx Fibers
Aak1	0.700957	0.55611	0.461722	0.377396	0.0795206	1	Type IIx Fibers
Rsrp1	2.92663	2.58257	0.801435	0.750399	0.104446	1	Type IIx Fibers
Acss2	0.454545	0.290835	0.314992	0.215954	0.0995825	1	Type IIx Fibers
Cacna1s	0.726475	0.61871	0.4689	0.408446	0.0581807	1	Type IIx Fibers
Nudt13	0.287081	0.164337	0.224083	0.138478	0.0795825	1	Type IIx Fibers
Camk1d	0.980064	0.765575	0.477671	0.399361	0.107764	1	Type IIx Fibers
Slc7a11	0.34051	0.20018	0.225678	0.139277	0.0892018	1	Type IIx Fibers
St3gal6	0.740032	0.572983	0.438596	0.360224	0.0907506	1	Type IIx Fibers
Capn3	0.556619	0.408446	0.359649	0.290735	0.0861342	1	Type IIx Fibers
Slc20a2	0.583732	0.410743	0.397927	0.294429	0.0999787	1	Type IIx Fibers
Slc44a2	0.425837	0.320387	0.318182	0.242113	0.0641171	1	Type IIx Fibers
Luc7l2	3.2185	2.98083	0.860447	0.815296	0.067249	1	Type IIx Fibers
Rmdn1	0.705742	0.561302	0.42823	0.355731	0.0791468	1	Type IIx Fibers
Nexn	2.9362	2.65106	0.823764	0.764477	0.085843	1	Type IIx Fibers
Ctsb	0.248006	0.111022	0.164274	0.0958466	0.0907043	1	Type IIx Fibers
Srek1	0.781499	0.664936	0.490431	0.43121	0.0617618	1	Type IIx Fibers
Nrap	1.86842	1.64836	0.704944	0.647564	0.0844957	1	Type IIx Fibers
Cdc42bpa	0.358054	0.211661	0.233652	0.157748	0.0924664	1	Type IIx Fibers
Acacb	0.830144	0.645367	0.498405	0.417432	0.0974071	1	Type IIx Fibers
Bnc2	0.583732	0.418431	0.37799	0.259884	0.0953854	1	Type IIx Fibers
Rpl3l	0.975279	0.798922	0.53748	0.486122	0.0881539	1	Type IIx Fibers
Tom1	0.420255	0.289137	0.30303	0.228035	0.0803551	1	Type IIx Fibers
Hrc	0.377193	0.251997	0.275917	0.199581	0.0780542	1	Type IIx Fibers
Vgll4	0.541467	0.416434	0.360447	0.281749	0.0727823	1	Type IIx Fibers
Psap	0.476874	0.326178	0.318979	0.249501	0.0905589	1	Type IIx Fibers
Ucp3	0.497608	0.408646	0.283892	0.246905	0.0523244	1	Type IIx Fibers
Clk1	0.547847	0.414936	0.381978	0.309904	0.0772936	1	Type IIx Fibers
Rbm5	0.510367	0.397963	0.371611	0.302416	0.0660886	1	Type IIx Fibers
Rbm39	1.47608	1.28474	0.689793	0.626697	0.0816787	1	Type IIx Fibers
Dhx36	0.481659	0.377196	0.35327	0.283047	0.0620436	1	Type IIx Fibers
Ptp4a2	0.69378	0.532648	0.444976	0.359924	0.0889855	1	Type IIx Fibers
Pptc7	0.452153	0.339657	0.323764	0.260383	0.0677523	1	Type IIx Fibers
Apoe	0.212919	0.091853	0.119617	0.0676917	0.0811689	1	Type IIx Fibers

[truncated: 32 more sheets: Type IIb, Tcaphi Dmdlo, NMJ, MTJ, M0, M1, M2, M1 M2 Transitional, MDSC, M2MDSC, rapid dividers, DC, cDC1, pDC, T cells, B cells, Fb_MME, Fb_POSTN1, Fb_NMB, Fb_CCL11 …]
