# Supplementary material for: Single nuclei transcriptomics of muscle reveals intra-muscular cell dynamics linked to dystrophin loss and rescue
Source: Commun Biol. 2022 Sep 19;5:989. doi: 10.1038/s42003-022-03938-0 (PMC9485160; doi:10.1038/s42003-022-03938-0)
Supplement: Supplementary file 10 — Supplementary Data 8 [file 42003_2022_3938_MOESM10_ESM.xlsx]

## Sheet: Sheet1
	Treatment status	Satellite cells	Myoblasts	Myofibers	Fibroblasts	Immune cells	Endothelial cells	Smooth muscle	Adipocytes
152	mdx e23AON	0.0569352	0.0193822	0.516051	0.239855	0.0569352	0.0629921	0.0478498	0
169	mdx e23AON	0.0360538	0.0442478	0.25336	0.222222	0.287447	0.1098	0.0452311	0.00163881
43	mdx e23AON	0.0276865	0.00422337	0.577663	0.213984	0.0642891	0.0788362	0.0328484	0.000469263
45	mdx e23AON	0.0346179	0	0.437622	0.274331	0.0391901	0.110385	0.0372306	0.0666231
128	mdx	0.027845	0.0544794	0.527845	0.179177	0.0484262	0.117433	0.0435835	0.00121065
155	mdx	0.0560087	0.00815661	0.455139	0.282762	0.0587276	0.0870038	0.0516585	0.000543774
25	mdx	0.0341933	0.00248679	0.421511	0.24899	0.181846	0.08424	0.0251787	0.00155424
73	mdx	0.0488048	0.0669821	0.361554	0.209412	0.274402	0.0301295	0.00522908	0.00348606
WT_3.18.19	WT	0.0226204	0.000293772	0.622503	0.148942	0.00235018	0.126616	0.0749119	0.00176263
WT_4.02.19	WT	0.0197091	0.000191351	0.583046	0.145044	0.0133946	0.155377	0.0824723	0.000765404
WT_4.10.19	WT	0.0277087	0	0.525755	0.216341	0.0198934	0.148135	0.0589698	0.00319716
VL1230	Duchenne	0.141759	0.00768861	0.521384	0.148486	0.0370014	0.119654	0.0230658	0.000961076
VL8009	Duchenne	0.0658858	0.057101	0.318448	0.259151	0.122255	0.121523	0.0270864	0.0285505
VL8020	Duchenne	0.13649	0.0793872	0.463788	0.0898329	0.060585	0.115599	0.0299443	0.0243733
VL8102	Healthy	0.0168873	0.0036513	0.811502	0.0607029	0.0141488	0.0534003	0.0383387	0.00136924
VL8108	Healthy	0.0405405	0.0045045	0.768018	0.0585586	0.0315315	0.0698198	0.027027	0
